# Supplementary material for: ecBSU1: A Genome-Scale Enzyme-Constrained Model of Bacillus subtilis Based on the ECMpy Workflow
Source: Microorganisms. 2023 Jan 11;11(1):178. doi: 10.3390/microorganisms11010178 (PMC9864840; doi:10.3390/microorganisms11010178)
Supplement: Supplementary file 1 [file microorganisms-11-00178-s001.zip]

Archive with 3 entries (3 files):
- Figure S1.tif
- Figure S2.tif
- Table S1-S11.xlsx
