# Supplementary material for: ecBSU1: A Genome-Scale Enzyme-Constrained Model of Bacillus subtilis Based on the ECMpy Workflow
Source: Microorganisms. 2023 Jan 11;11(1):178. doi: 10.3390/microorganisms11010178 (PMC9864840; doi:10.3390/microorganisms11010178)
Supplement: Supplementary file 1 [file microorganisms-11-00178-s001.zip › Table S1-S11.xlsx]

## Sheet: Table S1
Table S1. Correspondence between subunit descriptions and subunit numbers in UniProt.
Keywords	Subunit number
Monomer	1
Homodimer; Homodimers; Heterotetramer;	2
Homotrimer	3
Homotetramer; Heterooctamer	4
Homopentamer	5
Homohexamer; Homohexameric	6
Heterooligomer; 7 subunits	7
Homooctamer	8
Homodecamer	10
Dodecamer	12
Eicosamer	20
24-polypeptide; 24 subunits	24

## Sheet: Table S2
Table S2. EC number modification.
Id	Equation	EC number(old)	EC number(new)
4HOXPACMON	4hoxpac_c + h_c + nadh_c + o2_c --> 34dhpacet_c + h2o_c + nad_c	1.14.13.3	1.14.14.9
3HPAOX	3hoxpac_c + h_c + nadh_c + o2_c --> 34dhpacet_c + h2o_c + nad_c	1.14.13.3	1.14.14.9
FDH	for_c + nad_c --> co2_c + nadh_c	1.2.1.2	1.17.1.9
HDS	2mecdp_c + protdt_c --> h2mb4p_c + h2o_c + protds_c	1.17.4.3	1.17.7.1
R05884	h2mb4p_c + h_c + nadph_c --> h2o_c + ipdp_c + nadp_c	1.17.1.2	1.17.7.4
R07219	h2mb4p_c + h_c + nadph_c --> dmpp_c + h2o_c + nadp_c	1.17.1.2	1.17.7.4
ACOAD1	b2coa_c + h_c + nadh_c --> btcoa_c + nad_c	1.3.99.2	1.3.8.1
ACOADH2	2.0 ibcoa_c + o2_c --> 2.0 2mp2coa_c + 2.0 h2o_c	1.3.99.2	1.3.8.1
ACOAD20	2.0 m2bcoa_c + o2_c --> 2.0 2mb2coa_c + 2.0 h2o_c	1.3.99.2	1.3.8.1
ACOAD7	h_c + hdd2coa_c + nadh_c --> nad_c + pmtcoa_c	1.3.99.2	1.3.8.1
ACOAD2	h_c + hx2coa_c + nadh_c --> hexscoa_c + nad_c	1.3.99.2	1.3.8.1
ACOAD3	h_c + nadh_c + oc2coa_c --> nad_c + occoa_c	1.3.99.2	1.3.8.1
ACOAD4_1	dc2coa_c + h_c + nadh_c --> dccoa_c + nad_c	1.3.99.2	1.3.8.1
ACOAD5	dd2coa_c + h_c + nadh_c --> ddcacoa_c + nad_c	1.3.99.2	1.3.8.1
ACOAD6	h_c + nadh_c + td2coa_c --> nad_c + tdcoa_c	1.3.99.2	1.3.8.1
CPPPGO2	2.0 amet_c + cpppg3_c <=> 2.0 co2_c + 2.0 dad_5_c + 2.0 met__L_c + pppg9_c	1.3.99.22	1.3.98.3
R01253	fad_c + pro__L_c <=> 1pyr5c_c + fadh2_c	1.5.99.8	1.5.5.2
NTRIR2x	5.0 h_c + 3.0 nadh_c + no2_c --> 2.0 h2o_c + 3.0 nad_c + nh4_c	1.7.99.4;1.7.1.4	1.7.1.1;1.7.1.4
NTRIR2y	5.0 h_c + 3.0 nadph_c + no2_c --> 2.0 h2o_c + 3.0 nadp_c + nh4_c	1.7.99.4;1.7.1.4	1.7.1.1;1.7.1.4
CYSDS	cys__L_c + h2o_c --> h2s_c + nh4_c + pyr_c	4.4.1.8	4.4.1.13
CYSTL	cyst__L_c + h2o_c --> hcys__L_c + nh4_c + pyr_c	4.4.1.8	4.4.1.13
ATPS4r	adp_c + 4.0 h_e + pi_c --> atp_c + h2o_c + 3.0 h_c	3.6.3.14	7.1.2.2
Cut1	atp_c + cu2_c + h2o_c --> adp_c + cu2_e + h_c + pi_c	3.6.3.4	7.2.2.9
ZNabc	atp_c + h2o_c + zn2_e --> adp_c + h_c + pi_c + zn2_c	3.6.3.4;3.6.3.3;3.6.3.5	7.2.2.9;7.2.2.21;7.2.2.12
CD2abc	atp_c + cd2_c + h2o_c --> adp_c + cd2_e + h_c + pi_c	3.6.3.4;3.6.3.3;3.6.3.5	7.2.2.9;7.2.2.21;7.2.2.12
HG2abc	atp_c + h2o_c + hg2_c --> adp_c + h_c + hg2_e + pi_c	3.6.3.4;3.6.3.3;3.6.3.5	7.2.2.9;7.2.2.21;7.2.2.12
rxn10344	atp_c + h2o_c + pb_c --> adp_c + h_c + pb_e + pi_c	3.6.3.4;3.6.3.3;3.6.3.5	7.2.2.9;7.2.2.21;7.2.2.12
rxn10194	cpd15666_c + prenoN_acid_c <=> cpd15667_c + udcpp_w_c	3.6.3.40	7.5.2.4
rxn10195	cpd15666_c + prenoN_ated_c <=> cpd15669_c + udcpp_w_c	3.6.3.40	7.5.2.4
rxn10196	cpd15663_c + cpd15666_c <=> cpd15668_c + udcpp_w_c	3.6.3.40	7.5.2.4
GLYBabc	atp_c + glyb_e + h2o_c --> adp_c + glyb_c + h_c + pi_c	3.6.3.32	7.6.2.9
CTBTabcpp	atp_c + ctbt_e + h2o_c --> adp_c + ctbt_c + h_c + pi_c	3.6.3.32	7.6.2.9
rxn05193	atp_c + btbet_e + h2o_c --> adp_c + btbet_c + h_c + pi_c	3.6.3.32	7.6.2.9
ARSENBabc	arsbet_e + atp_c + h2o_c --> adp_c + arsbet_c + h_c + pi_c	3.6.3.32	7.6.2.9
GBBTNabc	4tmeabutn_e + atp_c + h2o_c --> 4tmeabutn_c + adp_c + h_c + pi_c	3.6.3.32	7.6.2.9
rxn10072	atp_c + gbbtn_e + h2o_c --> adp_c + gbbtn_c + h_c + pi_c	3.6.3.32	7.6.2.9
PROLBabc	atp_c + h2o_c + prolb_e --> adp_c + h_c + pi_c + prolb_c	3.6.3.32	7.6.2.9
GLYabc	atp_c + gly_e + h2o_c --> adp_c + gly_c + h_c + pi_c	3.6.3.32	7.6.2.9

## Sheet: Table S3
Table S3. GPR modifications based on the GPRuler tool.
Classification	ID	Name	Reaction equation	GPR in model	Results of GPRuler	GPR_update	Reasons for modification	Evidence
Different (GPRuler correct)	MNLpts	Phosphoenolpyruvate-protein phosphotransferase of PTS system (EC 2.7.3.9);Phosphocarrier protein of PTS system(BSU13900)	mnl_e + pep_c --> mnl1p_c + pyr_c	BSU13900 and BSU13910 and BSU03981	['BSU13900 and BSU13910 and BSU03981 and BSU03982']	BSU13900 and BSU13910 and BSU03981 and BSU03982	BSU13900 is phosphocarrier protein HPr; BSU13910 is phosphoenolpyruvate-protein phosphotransferase (PTS system enzyme I); BSU03981 is PTS system mannitol-specific EIICB component; BSU03982 is mannitol-specific phosphotransferase enzyme IIA component.	https://www.genome.jp/brite/bsu00001+BSU13900+BSU13910+BSU03981+BSU03982
Different (GPRuler correct)	HXAND	Xanthine dehydrogenase iron-sulfur subunit (EC 1.17.1.4);Xanthine dehydrogenase, molybdenum binding subunit (EC 1.17.1.4)(BSU32480);Xanthine dehydrogenase, FAD binding subunit (EC 1.17.1.4)(BSU32490);Probable xanthine dehydrogenase subunit A (XDHase subunit A) (EC 1.17.1.4)(BSU32510);xanthine dehydrogenase molybdenum-binding subunit(BSU32500)	h2o_c + hxan_c + nad_c <=> h_c + nadh_c + xan_c	BSU32470 and BSU32480 and BSU32490 and BSU32510 and BSU32500	['BSU32510 and BSU32490 and BSU32480 and BSU32470']	BSU32470 and BSU32480 and BSU32490 and BSU32510	The enzyme is composed of four subunits: PucA (BSU32510), PucC (BSU32490), PucD (BSU32480), and PucE(BSU32470).	https://www.uniprot.org/uniprotkb/O32143;https://www.uniprot.org/uniprotkb/O32144;https://www.uniprot.org/uniprotkb/O32145;https://www.uniprot.org/uniprotkb/O32147;
Different (GPRuler correct)	XAND	Xanthine dehydrogenase iron-sulfur subunit (EC 1.17.1.4);Xanthine dehydrogenase, molybdenum binding subunit (EC 1.17.1.4)(BSU32480);Xanthine dehydrogenase, FAD binding subunit (EC 1.17.1.4)(BSU32490);Probable xanthine dehydrogenase subunit A (XDHase subunit A) (EC 1.17.1.4)(BSU32510);xanthine dehydrogenase molybdenum-binding subunit(BSU32500)	h2o_c + nad_c + xan_c <=> h_c + nadh_c + urate_c	BSU32470 and BSU32480 and BSU32490 and BSU32510 and BSU32500	['BSU32510 and BSU32490 and BSU32480 and BSU32470']	BSU32470 and BSU32480 and BSU32490 and BSU32510	The enzyme is composed of four subunits: PucA (BSU32510), PucC (BSU32490), PucD (BSU32480), and PucE(BSU32470).	https://www.uniprot.org/uniprotkb/O32143;https://www.uniprot.org/uniprotkb/O32144;https://www.uniprot.org/uniprotkb/O32145;https://www.uniprot.org/uniprotkb/O32147;
Different (GPRuler correct)	DRIBabc	Ribose ABC transport system, ATP-binding protein RbsA (TC 3.A.1.2.1);Ribose ABC transport system, high affinity permease RbsD (TC 3.A.1.2.1)(BSU35930);Ribose ABC transport system, permease protein RbsC (TC 3.A.1.2.1)(BSU35950);Ribose ABC transport system, periplasmic ribose-binding protein RbsB (TC 3.A.1.2.1)(BSU35960)	atp_c + drib_e + h2o_c --> adp_c + drib_c + h_c + pi_c	BSU35930 and BSU35940 and BSU35950 and BSU35960	['BSU35940 and BSU35960 and BSU35950']	BSU35940 and BSU35950 and BSU35960	The ABC transporter complex RbsABC involved in ribose import. RbsB (BSU35960) is a D-ribose-binding protein; RbsC (BSU35950) is a ribose transport system permease. RbsA (BSU35940) is a ribose import ATP-binding protein.	https://www.genome.jp/brite/bsu00001+BSU35940+BSU35950+BSU35960
Different (GPRuler correct)	ATPS4r	ATP synthase beta chain (EC 3.6.3.14);ATP synthase alpha chain (EC 3.6.3.14)(BSU36830);ATP synthase epsilon chain (EC 3.6.3.14)(BSU36800);ATP synthase gamma chain (EC 3.6.3.14)(BSU36820);ATP synthase delta chain (EC 3.6.3.14)(BSU36840);ATP synthase B chain (EC 3.6.3.14)(BSU36850);ATP synthase C chain (EC 3.6.3.14)(BSU36860);ATP synthase A chain (EC 3.6.3.14)(BSU36870);ATP synthase protein I(BSU36…	adp_c + 4.0 h_e + pi_c --> atp_c + h2o_c + 3.0 h_c	BSU36800 and BSU36810 and BSU36820 and BSU36830 and BSU36840 and BSU36850 and BSU36860 and BSU36870 and BSU36880	['BSU36830 and BSU36870 and BSU36800 and BSU36810 and BSU36860 and BSU36850 and BSU36820 and BSU36840']	BSU36800 and BSU36810 and BSU36820 and BSU36830 and BSU36840 and BSU36850 and BSU36860 and BSU36870	F-type ATPases have 2 components, CF1 - the catalytic core - and CF0 - the membrane proton channel. CF1 has five subunits: alpha3(BSU36830), beta3(BSU36810), gamma1(BSU36820), delta1(BSU36830), epsilon1(BSU36800). CF0 has three main subunits: a(BSU36870), b(BSU36850), and c (BSU36860).	https://www.uniprot.org/uniprotkb/P37812;https://www.uniprot.org/uniprotkb/P37809;https://www.uniprot.org/uniprotkb/P37810;https://www.uniprot.org/uniprotkb/P37808;https://www.uniprot.org/uniprotkb/P37811;https://www.uniprot.org/uniprotkb/P37814;https://www.uniprot.org/uniprotkb/P37815;https://www.uniprot.org/uniprotkb/P37813;
Different (GPRuler correct)	NTR3B	Respiratory nitrate reductase gamma chain (EC 1.7.99.4);Respiratory nitrate reductase beta chain (EC 1.7.99.4)(BSU37270);Respiratory nitrate reductase alpha chain (EC 1.7.99.4)(BSU37280);Respiratory nitrate reductase delta chain (EC 1.7.99.4)(BSU37260)	2.0 h_c + no3_c <=> C00828_c + h2o_c + 2.0 h_e + no2_c	BSU37250 and BSU37260 and BSU37270 and BSU37280	['BSU37280 and BSU37270 and BSU37250']	BSU37250 and BSU37280 and BSU37270	NarG (BSU37280) is a nitrate reductase alpha chain; NarH (BSU37270) is a nitrate reductase beta chain; NarI (BSU37250) is a nitrate reductase gamma chain.	https://www.genome.jp/brite/bsu00001+BSU37250+BSU37270+BSU37280
Different (Model correct)	CBPS	Carbamoyl-phosphate synthase small chain (EC 6.3.5.5);Carbamoyl-phosphate synthase large chain (EC 6.3.5.5)(BSU11240);Carbamoyl-phosphate synthase large chain (EC 6.3.5.5)(BSU15520)	2.0 atp_c + gln__L_c + h2o_c + hco3_c --> 2.0 adp_c + cbp_c + glu__L_c + h_c + pi_c	( BSU11230 and BSU11240 ) or ( BSU15510 and BSU15520 )	['BSU11230 and BSU11240 and BSU15510 and BSU15520']	( BSU11230 and BSU11240 ) or ( BSU15510 and BSU15520 )	Both ( BSU11230 and BSU11240 ) and ( BSU15510 and BSU15520 ) can catalyze this reaction. CarB (BSU11240) is a carbamoyl-phosphate synthase arginine-specific large chain, and CarA (BSU11230 ) is a carbamoyl-phosphate synthase arginine-specific small chain. CarB (BSU15520) is a carbamoyl-phosphate synthase pyrimidine-specific large chain, and PyrAA (BSU15510) is a carbamoyl-phosphate synthase pyrim…	https://www.genome.jp/brite/bsu00001+BSU11230+BSU11240+BSU15510+BSU15520
Different (Model correct)	R03050	Acetolactate synthase small subunit (EC 2.2.1.6);Acetolactate synthase large subunit (EC 2.2.1.6)(BSU28310);Acetolactate synthase, catabolic (EC 2.2.1.6)(BSU36010)	alac__S_c + thmpp_c <=> 2ahethmpp_c + pyr_c	( BSU28300 and BSU28310 ) or BSU36010	['BSU28310 and BSU28300']	( BSU28300 and BSU28310 ) or BSU36010	AlsS (BSU36010) is acetolactate synthase. IlvB (BSU28310) is an acetolactate synthase large subunit and IlvH (BSU28300) is an acetolactate synthase small subunit.	https://www.genome.jp/brite/bsu00001+BSU28300+BSU28310+BSU36010
Different (Model correct)	CHLabc	Choline ABC transport system, permease protein OpuBD;Choline ABC transport system, choline-binding protein OpuBC(BSU33710);Choline ABC transport system, permease protein OpuBB(BSU33720);Choline ABC transport system, ATP-binding protein OpuBA(BSU33730);Osmotically activated L-carnitine/choline ABC transporter, permease protein OpuCD(BSU33800);Osmotically activated L-carnitine/choline ABC transport…	atp_c + chol_e + h2o_c --> adp_c + chol_c + h_c + pi_c	( BSU33700 and BSU33710 and BSU33720 and BSU33730 ) or ( BSU33800 and BSU33810 and BSU33820 and BSU33830 )	['BSU33730', 'BSU33720 and BSU33700', 'BSU33710', 'BSU33830 and BSU33820 and BSU33810 and BSU33800']	( BSU33700 and BSU33710 and BSU33720 and BSU33730 ) or ( BSU33800 and BSU33810 and BSU33820 and BSU33830 )	OpuCC (BSU33810) is glycine betaine/carnitine/choline-binding protein; OpuCB (BSU33820) is glycine betaine/carnitine/choline transport system permease protein; OpuCD (BSU33800) is glycine betaine/carnitine/choline transport system permease protein; OpuCA (BSU33830) is glycine betaine/carnitine/choline transport ATP-binding protein; OpuBC (BSU33710) is choline-binding protein; OpuBD (BSU33700) is …	https://www.genome.jp/brite/bsu00001+BSU33700+BSU33710+BSU33720+BSU33730;https://www.genome.jp/brite/bsu00001+BSU33800+BSU33810+BSU33820+BSU33830;
Different (Model correct)	CHOLSabc	Choline ABC transport system, permease protein OpuBD;Choline ABC transport system, choline-binding protein OpuBC(BSU33710);Choline ABC transport system, permease protein OpuBB(BSU33720);Choline ABC transport system, ATP-binding protein OpuBA(BSU33730);Osmotically activated L-carnitine/choline ABC transporter, permease protein OpuCD(BSU33800);Osmotically activated L-carnitine/choline ABC transport…	atp_c + chols_e + h2o_c --> adp_c + chols_c + h_c + pi_c	( BSU33700 and BSU33710 and BSU33720 and BSU33730 ) or ( BSU33800 and BSU33810 and BSU33820 and BSU33830 )	['BSU33730', 'BSU33720 and BSU33700', 'BSU33710', 'BSU33830 and BSU33820 and BSU33810 and BSU33800']	( BSU33700 and BSU33710 and BSU33720 and BSU33730 ) or ( BSU33800 and BSU33810 and BSU33820 and BSU33830 )	OpuCC (BSU33810) is glycine betaine/carnitine/choline-binding protein; OpuCB (BSU33820) is glycine betaine/carnitine/choline transport system permease protein; OpuCD (BSU33800) is glycine betaine/carnitine/choline transport system permease protein; OpuCA (BSU33830) is glycine betaine/carnitine/choline transport ATP-binding protein; OpuBC (BSU33710) is choline-binding protein; OpuBD (BSU33700) is …	https://www.genome.jp/brite/bsu00001+BSU33700+BSU33710+BSU33720+BSU33730;https://www.genome.jp/brite/bsu00001+BSU33800+BSU33810+BSU33820+BSU33830;
Different (Model correct)	ADCS	Para-aminobenzoate synthase, aminase component (EC 2.6.1.85);Anthranilate synthase, amidotransferase component (EC 4.1.3.27)|Para-aminobenzoate synthase, amidotransferase component (EC 2.6.1.85)(BSU00750)	chor_c + gln__L_c <=> 4adcho_c + glu__L_c	BSU00740 and BSU00750	['BSU00750', 'BSU00740']	BSU00740 and BSU00750	Heterodimer consists of two non-identical subunits: a glutamine amidotransferase subunit (PabA-BSU00740) and an aminodeoxychorismate synthase subunit (PabB-BSU00750).	https://www.uniprot.org/uniprotkb/P28820;https://www.uniprot.org/uniprotkb/P28819;
Different (Model correct)	ANS	Anthranilate synthase, aminase component (EC 4.1.3.27);Anthranilate synthase, amidotransferase component (EC 4.1.3.27)|Para-aminobenzoate synthase, amidotransferase component (EC 2.6.1.85)(BSU00750)	chor_c + gln__L_c --> anth_c + glu__L_c + h_c + pyr_c	BSU00750 and BSU22680	['BSU00750', 'BSU22680']	BSU00750 and BSU22680	TrpE(BSU22680) is anthranilate synthase component 1 and PabB(BSU00750) is anthranilate synthase component 2.	https://www.uniprot.org/uniprotkb/P28819;https://www.uniprot.org/uniprotkb/P03963;
Different (Model correct)	NA1ATPasem	catalyses ATP-dependent electrogenic Na+ extrusion without mechanistically coupled H+ or K+ uptake	atp_c + h2o_c + na1_c --> adp_c + h_c + na1_e + pi_c	BSU02750 and BSU02760	['BSU27440 and BSU02750 and BSU02760 and BSU30450 and BSU30420 and BSU39640 and BSU39630']	BSU02750 and BSU02760	The complex is composed of NatA(BSU02750) and NatB(BSU02760).	https://www.uniprot.org/uniprotkb/P46903;https://www.uniprot.org/uniprotkb/P46904;
Different (Model correct)	FUMt2r	TRAP-type C4-dicarboxylate transport system, periplasmic component;C4-dicarboxylate transport protein(BSU04470)	fum_e + h_e <=> fum_c + h_c	BSU04440 and BSU04470	['BSU04440']	BSU04440 and BSU04470	BSU04440 and BSU04470 are responsible for the growth of fumarate and succinate.	https://www.uniprot.org/uniprotkb/P96600;https://www.uniprot.org/uniprotkb/P96603;
Different (Model correct)	SUCCt2r	TRAP-type C4-dicarboxylate transport system, periplasmic component;C4-dicarboxylate transport protein(BSU04470)	h_e + succ_e <=> h_c + succ_c	BSU04440 and BSU04470	['BSU04440']	BSU04440 and BSU04470	BSU04440 and BSU04470 are responsible for the growth of fumarate and succinate.	https://www.uniprot.org/uniprotkb/P96600;https://www.uniprot.org/uniprotkb/P96603;
Different (Model correct)	GLNTRAT	Aspartyl-tRNA(Asn) amidotransferase subunit C (EC 6.3.5.-)|Glutamyl-tRNA(Gln) amidotransferase subunit C (EC 6.3.5.-);Aspartyl-tRNA(Asn) amidotransferase subunit A (EC 6.3.5.-)|Glutamyl-tRNA(Gln) amidotransferase subunit A (EC 6.3.5.-)(BSU06680);Aspartyl-tRNA(Asn) amidotransferase subunit B (EC 6.3.5.-)|Glutamyl-tRNA(Gln) amidotransferase subunit B (EC 6.3.5.-)(BSU06690)	atp_c + gln__L_c + glutrnaln_c + h2o_c --> adp_c + glntrna_c + glu__L_c + pi_c	BSU06670 and BSU06680 and BSU06690	['BSU06680 and BSU06670', 'BSU06690']	BSU06670 and BSU06680 and BSU06690	Heterotrimer of A, B, and C subunits; BSU06670 is Glutamyl-tRNA(Gln) amidotransferase subunit C; BSU06680 is Glutamyl-tRNA(Gln) amidotransferase subunit A; BSU06670 is Aspartyl/glutamyl-tRNA(Asn/Gln) amidotransferase subunit B.	https://www.uniprot.org/uniprotkb/O06492;https://www.uniprot.org/uniprotkb/O06491;https://www.uniprot.org/uniprotkb/O30509;
Different (Model correct)	ASNTRAT	Aspartyl-tRNA(Asn) amidotransferase subunit C (EC 6.3.5.-)|Glutamyl-tRNA(Gln) amidotransferase subunit C (EC 6.3.5.-);Aspartyl-tRNA(Asn) amidotransferase subunit A (EC 6.3.5.-)|Glutamyl-tRNA(Gln) amidotransferase subunit A (EC 6.3.5.-)(BSU06680);Aspartyl-tRNA(Asn) amidotransferase subunit B (EC 6.3.5.-)|Glutamyl-tRNA(Gln) amidotransferase subunit B (EC 6.3.5.-)(BSU06690)	asptrna_asn_c + atp_c + gln__L_c + h2o_c --> adp_c + asntrna_c + glu__L_c + pi_c	BSU06670 and BSU06680 and BSU06690	['BSU06680 and BSU06670', 'BSU06690']	BSU06670 and BSU06680 and BSU06690	Heterotrimer of A, B, and C subunits; BSU06670 is Glutamyl-tRNA(Gln) amidotransferase subunit C; BSU06680 is Glutamyl-tRNA(Gln) amidotransferase subunit A; BSU06670 is Aspartyl/glutamyl-tRNA(Asn/Gln) amidotransferase subunit B.	https://www.uniprot.org/uniprotkb/O06492;https://www.uniprot.org/uniprotkb/O06491;https://www.uniprot.org/uniprotkb/O30509;
Different (Model correct)	rxn09953	Dihydrolipoamide dehydrogenase of acetoin dehydrogenase (EC 1.8.1.4);Acetoin dehydrogenase E1 component alpha-subunit (EC 1.2.4.-)(BSU08060);Acetoin dehydrogenase E1 component beta-subunit (EC 1.2.4.-)(BSU08070);Dihydrolipoamide acetyltransferase component (E2) of acetoin dehydrogenase complex (EC 2.3.1.-)(BSU08080)	actn__R_c + coa_c + nad_c --> acald_c + accoa_c + h_c + nadh_c	BSU08060 and BSU08070 and BSU08080 and BSU08090	['BSU08080 and BSU14600', 'BSU08060 and BSU08070', 'BSU08090 and BSU24060 and BSU14610']	BSU08060 and BSU08070 and BSU08080 and BSU08090	acoA(BSU08060) is acetoin dehydrogenase E1 subunit alpha;acoB(BSU08070) is acetoin dehydrogenase E1 subunit beta;acoC(BSU08080) is acetoin dehydrogenase E2 component; acoD(08090) is E3 component of acetoin cleaving system	https://www.uniprot.org/uniprotkb/O31404;https://www.uniprot.org/uniprotkb/O34591;https://www.uniprot.org/uniprotkb/O31550; https://www.uniprot.org/uniprotkb/O34324
Different (Model correct)	GLUSy	Glutamate synthase [NADPH] small chain (EC 1.4.1.13);Glutamate synthase [NADPH] large chain (EC 1.4.1.13)(BSU18450)	akg_c + gln__L_c + h_c + nadph_c --> 2.0 glu__L_c + nadp_c	BSU18440 and BSU18450	['BSU18450 and BSU18440 and BSU06590']	BSU18440 and BSU18450	BSU18440 is glutamate synthase [NADPH] small chain and BSU18450 is glutamate synthase [NADPH] large chain.	https://www.uniprot.org/uniprotkb/O34399;https://www.uniprot.org/uniprotkb/P39812;
Different (Model correct)	ATNS_nh4	Anthranilate synthase, aminase component (EC 4.1.3.27);Anthranilate synthase, amidotransferase component (EC 4.1.3.27)|Para-aminobenzoate synthase, amidotransferase component (EC 2.6.1.85)(BSU00750)	chor_c + nh4_c --> anth_c + h2o_c + h_c + pyr_c	BSU22680 and BSU00750	['BSU00750', 'BSU22680']	BSU00750 and BSU22680	TrpE(BSU22680) is anthranilate synthase component 1 and PabB(BSU00750) is anthranilate synthase component 2.	https://www.uniprot.org/uniprotkb/P28819;https://www.uniprot.org/uniprotkb/P03963;
Different (Model correct)	PIabc	Phosphate transport ATP-binding protein PstB (TC 3.A.1.7.1);Putative periplasmic phosphate-binding protein PstS, Mycoplasma type(BSU24970);Phosphate transport system permease protein pstC (TC 3.A.1.7.1)(BSU24980);Phosphate ABC transporter, periplasmic phosphate-binding protein PstS (TC 3.A.1.7.1)(BSU24990)	atp_c + h2o_c + pi_e --> adp_c + h_c + 2.0 pi_c	BSU24950 and BSU24960 and BSU24970 and BSU24980 and BSU24990	['BSU24950 and BSU24960', 'BSU03380 and BSU06980 and BSU06990 and BSU24980 and BSU24970 and BSU32580 and BSU32590', 'BSU24990']	BSU24950 and BSU24960 and BSU24970 and BSU24980 and BSU24990	The complex is composed of two ATP-binding proteins (PstB1-BSU24950;PstB2-BSU24960), two transmembrane proteins (PstC-BSU24980 and PstA-BSU24970), and a solute-binding protein (PstS-BSU24990).	https://www.uniprot.org/uniprotkb/P46342;https://www.uniprot.org/uniprotkb/P46341;https://www.uniprot.org/uniprotkb/P46340;https://www.uniprot.org/uniprotkb/P46339;https://www.uniprot.org/uniprotkb/P46338;
Different (Model correct)	GLNabc	Glutamine transport ATP-binding protein glnQ (TC 3.A.1.3.2);Glutamine ABC transporter, periplasmic glutamine-binding protein (TC 3.A.1.3.2)(BSU27440);Glutamine transport system permease protein glnP (TC 3.A.1.3.2)(BSU27450);Glutamine transport system permease protein glnP (TC 3.A.1.3.2)(BSU27460)	atp_c + gln__L_e + h2o_c --> adp_c + gln__L_c + h_c + pi_c	BSU27430 and BSU27440 and BSU27450 and BSU27460	['BSU27440 and BSU02750 and BSU02760 and BSU30450 and BSU30420 and BSU39640 and BSU39630', 'BSU27450 and BSU27460', 'BSU27430']	BSU27430 and BSU27440 and BSU27450 and BSU27460	BSU27430(GlnQ) and BSU27440(GlnH) and BSU27450(GlnM) and BSU27460(GlnP) form the ABC transporter complex GlnHMPQ is involved in glutamine transport.	https://www.uniprot.org/uniprotkb/O34677;https://www.uniprot.org/uniprotkb/O34563;https://www.uniprot.org/uniprotkb/O34671;https://www.uniprot.org/uniprotkb/O34606;
Different (Model correct)	GLYCTO1	Glycolate dehydrogenase (EC 1.1.99.14), subunit GlcD;Similar to glycolate dehydrogenase iron-sulfur subunit GlcF(BSU28690)	glyclt_c + o2_c --> glx_c + h2o2_c	BSU28680 and BSU28690	['BSU28680', 'BSU28690']	BSU28680 and BSU28690	The glycolate oxidase likely consists of several subunits including GlcD(BSU28680) and GlcF(BSU28690).	https://www.uniprot.org/uniprotkb/P94535;https://www.uniprot.org/uniprotkb/P94534;
Different (Model correct)	MNabc	Manganese ABC transporter, inner membrane permease protein SitD;Manganese ABC transporter, inner membrane permease protein SitC(BSU30750);Manganese ABC transporter, ATP-binding protein SitB(BSU30760);Manganese ABC transporter, periplasmic-binding protein SitA(BSU30770)	atp_c + h2o_c + mn2_e --> adp_c + h_c + mn2_c + pi_c	BSU30740 and BSU30750 and BSU30760 and BSU30770	['BSU30760']	BSU30740 and BSU30750 and BSU30760 and BSU30770	BSU30740(MntD) and BSU30750(MntC) and BSU30760(MntB) and BSU30770(MntA) form the ABC transporter complex MntABCD which involved in manganese import.	https://www.uniprot.org/uniprotkb/O34500;https://www.uniprot.org/uniprotkb/O35024;https://www.uniprot.org/uniprotkb/O34338;https://www.uniprot.org/uniprotkb/O34385;
Different (Model correct)	rxn05187	Adenosylcobinamide amidohydrolase (EC 3.5.1.90)|Vitamin B12 ABC transporter, ATPase component BtuD;Vitamin B12 ABC transporter, permease component BtuC(BSU33170);Vitamin B12 ABC transporter, B12-binding component BtuF(BSU33180)	atp_c + b12_e + h2o_c --> adp_c + b12_c + h_c + pi_c	BSU33160 and BSU33170 and BSU33180	['BSU33160 and BSU33170 and BSU33270']	BSU33160 and BSU33170 and BSU33180	The complex is composed of two ATP-binding proteins (YvrA-BSU33160), two transmembrane proteins (YvrB-BSU33170), and a solute-binding protein (YvrC-BSU33180).	https://www.uniprot.org/uniprotkb/O34631;https://www.uniprot.org/uniprotkb/O34451;https://www.uniprot.org/uniprotkb/O34805;
Different (Model correct)	CBL2abc	Adenosylcobinamide amidohydrolase (EC 3.5.1.90)|Vitamin B12 ABC transporter, ATPase component BtuD;Vitamin B12 ABC transporter, permease component BtuC(BSU33170);Vitamin B12 ABC transporter, B12-binding component BtuF(BSU33180)	atp_c + cbl2_e + h2o_c --> adp_c + cbl2_c + h_c + pi_c	BSU33160 and BSU33170 and BSU33180	['BSU33160 and BSU33170 and BSU33270']	BSU33160 and BSU33170 and BSU33180	The complex is composed of two ATP-binding proteins (YvrA-BSU33160), two transmembrane proteins (YvrB-BSU33170), and a solute-binding protein (YvrC-BSU33180).	https://www.uniprot.org/uniprotkb/O34631;https://www.uniprot.org/uniprotkb/O34451;https://www.uniprot.org/uniprotkb/O34805;
Different (Model correct)	FERRICHabc	Ferrichrome transport ATP-binding protein FhuC (TC 3.A.1.14.3);Ferrichrome transport system permease protein fhuG(BSU33300);Ferrichrome transport system permease protein fhuB (TC 3.A.1.14.3)(BSU33310);Ferrichrome-binding periplasmic protein precursor (TC 3.A.1.14.3)(BSU33320)	atp_c + fecrm_e + h2o_c --> adp_c + fecrm_c + h_c + pi_c	BSU33290 and BSU33300 and BSU33310 and BSU33320	['BSU33310 and BSU33290 and BSU33320 and BSU33300 and BSU39610']	BSU33290 and BSU33300 and BSU33310 and BSU33320	BSU33290(FhuC) and BSU33300(FhuG) and BSU33310(FhuB) and BSU33320(FhuD) form the ABC transporter complex FhuBGCD which involved in iron3+-hydroxamate import.	https://www.uniprot.org/uniprotkb/P49938;https://www.uniprot.org/uniprotkb/P49937;https://www.uniprot.org/uniprotkb/P49936;https://www.uniprot.org/uniprotkb/P37580;
Different (Model correct)	FERXAabc	Ferrichrome transport ATP-binding protein FhuC (TC 3.A.1.14.3);Ferrichrome transport system permease protein fhuG(BSU33300);Ferrichrome transport system permease protein fhuB (TC 3.A.1.14.3)(BSU33310);Ferrichrome-binding periplasmic protein precursor (TC 3.A.1.14.3)(BSU33320)	atp_c + feoxam_e + h2o_c --> adp_c + feoxam_c + h_c + pi_c	BSU33290 and BSU33300 and BSU33310 and BSU33320	['BSU33310 and BSU33290 and BSU33320 and BSU33300 and BSU39610']	BSU33290 and BSU33300 and BSU33310 and BSU33320	BSU33290(FhuC) and BSU33300(FhuG) and BSU33310(FhuB) and BSU33320(FhuD) form the ABC transporter complex FhuBGCD which involved in iron3+-hydroxamate import.	https://www.uniprot.org/uniprotkb/P49938;https://www.uniprot.org/uniprotkb/P49937;https://www.uniprot.org/uniprotkb/P49936;https://www.uniprot.org/uniprotkb/P37580;
Different (Model correct)	MOBDabc	Predicted molybdate-responsive regulator YvgK in bacilli;Molybdenum ABC transporter, periplasmic molybdenum-binding protein modA (TC 3.A.1.8.1)(BSU33380);Molybdenum transport system permease protein modB (TC 3.A.1.8.1)(BSU33390)	atp_c + h2o_c + mobd_e --> adp_c + h_c + mobd_c + pi_c	BSU33370 and BSU33380 and BSU33390	['BSU33390']	BSU33370 and BSU33380 and BSU33390	YvgM(BSU33390 ) is molybdenum transport system permease protein;YvgL(BSU33380) is ABC transporter substrate-binding protein;YvgK(BSU33370) function as DNA binding	https://www.genome.jp/brite/bsu00001+BSU33370+BSU33380+BSU33390
Different (Model correct)	ATPPRT	ATP phosphoribosyltransferase catalytic subunit (EC 2.4.2.17);ATP phosphoribosyltransferase regulatory subunit (EC 2.4.2.17)(BSU34930)	atp_c + prpp_c --> ppi_c + prbatp_c	BSU34920 and BSU34930	['BSU34930']	BSU34920 and BSU34930	Heteromultimer composed of HisG (BSU34920) and HisZ (BSU34930) subunits.	https://www.uniprot.org/uniprotkb/O34520;https://www.uniprot.org/uniprotkb/O34459;
Different (Model correct)	rxn10191	D-alanine--poly(phosphoribitol) ligase subunit 1 (EC 6.1.1.13);D-alanine--poly(phosphoribitol) ligase subunit 2 (EC 6.1.1.13)(BSU38520);D-alanyl transfer protein DltB(BSU38510);Poly(glycerophosphate chain) D-alanine transfer protein DltD(BSU38530)	45.0 ala__D_c + 45.0 atp_c + prenoN_acid_c --> 45.0 amp_c + cpd15663_c + 45.0 ppi_c	BSU38500 and BSU38510 and BSU38520 and BSU38530	['BSU38500']	BSU38500 and BSU38510 and BSU38520 and BSU38530	DltA (BSU38500) catalyzes the first step in the D-alanylation of lipoteichoic acid (LTA), the activation of D-alanine and its transfer onto the D-alanyl carrier protein (Dcp); DltC (BSU38520) and DltB (BSU38510) consists of a ring of transmembrane domains, which shield a highly conserved extracellular structural funnel extending into the middle of the lipid bilayer. The conserved catalytic His re…	https://www.uniprot.org/uniprotkb/P39581;https://www.uniprot.org/uniprotkb/P39580;https://www.uniprot.org/uniprotkb/P39579;https://www.uniprot.org/uniprotkb/P39578;
Different (Model correct)	CYSabc	amino acid ABC transporter, ATP-binding protein;amino acid ABC transporter, permease protein(BSU39490);Cysteine ABC transporter, substrate-binding protein(BSU39500)	atp_c + cys__L_e + h2o_c --> adp_c + cys__L_c + h_c + pi_c	BSU39480 and BSU39490 and BSU39500	['BSU03370 and BSU39500 and BSU39490 and BSU39480']	BSU39480 and BSU39490 and BSU39500	Probably part of the ABC transporter complex YxeMNO that could be involved in amino-acid import.	https://www.uniprot.org/uniprotkb/P54954;https://www.uniprot.org/uniprotkb/P54953;https://www.uniprot.org/uniprotkb/P54952;
Different (Model correct)	rxn05304	amino acid ABC transporter, ATP-binding protein;amino acid ABC transporter, permease protein(BSU39490);Cysteine ABC transporter, substrate-binding protein(BSU39500)	atp_c + cysi__L_e + h2o_c --> adp_c + cysi__L_c + h_c + pi_c	BSU39480 and BSU39490 and BSU39500	['BSU03370 and BSU39500 and BSU39490 and BSU39480']	BSU39480 and BSU39490 and BSU39500	Probably part of the ABC transporter complex YxeMNO that could be involved in amino-acid import.	https://www.uniprot.org/uniprotkb/P54954;https://www.uniprot.org/uniprotkb/P54953;https://www.uniprot.org/uniprotkb/P54952;
Different (Neither is correct)	FE2abc	Iron compound ABC uptake transporter ATP-binding protein;component of iron-uptake system(BSU01610);component of iron-uptake system(BSU01620);component of iron-uptake system(BSU01630);Iron compound ABC uptake transporter permease protein(BSU03800);Iron compound ABC uptake transporter permease protein(BSU03810);Iron compound ABC uptake transporter substrate-binding protein(BSU03830)	atp_c + fe2_e + h2o_c --> adp_c + fe2_c + h_c + pi_c	( BSU01610 and BSU01620 and BSU01630 ) or ( BSU03800 and BSU03810 and BSU03820 and BSU03830 )	['BSU03830', 'BSU01630 and BSU01620 and BSU01610', 'BSU03800 and BSU03810 and BSU03820']	BSU38260 and BSUBSU38270 and BSU38280	EfeU(BSU38280) is responsible for uptake of Fe2+ ions across the membrane,and EfeU, EfeM(BSU38270) and EfeN(BSU38260) form the ferrous iron transporter	https://www.uniprot.org/uniprotkb/P39597; https://www.uniprot.org/uniprotkb/P39596; https://www.uniprot.org/uniprotkb/P39595; https://www.uniprot.org/uniprotkb/P75901
Different (Neither is correct)	ZNabc	Copper-translocating P-type ATPase (EC 3.6.3.4)|Lead, cadmium, zinc and mercury transporting ATPase (EC 3.6.3.3) (EC 3.6.3.5);Zinc ABC transporter, ATP-binding protein ZnuC(BSU02860);Zinc ABC transporter, periplasmic-binding protein ZnuA(BSU02850);Zinc ABC transporter, inner membrane permease protein ZnuB(BSU02870)	atp_c + h2o_c + zn2_e --> adp_c + h_c + pi_c + zn2_c	( BSU02850 and BSU02860 and BSU02870 ) or BSU33490 or BSU13850	['BSU02860']	( BSU02850 and BSU02860 and BSU02870 ) or BSU13850	The complex is composed of two ATP-binding proteins (ZnuC, BSU002850), two transmembrane proteins (ZnuB, BSU02860), and a solute-binding protein (ZnuA, BSU02870). Zinc-transporting ATPase(BSU13850) have the same activity	https://www.uniprot.org/uniprotkb/O34966;https://www.uniprot.org/uniprotkb/O34946;https://www.uniprot.org/uniprotkb/O34610;https://www.uniprot.org/uniprotkb/O31688;
Different (Neither is correct)	FE3abc	Iron compound ABC uptake transporter ATP-binding protein;component of iron-uptake system(BSU01610);component of iron-uptake system(BSU01620);component of iron-uptake system(BSU01630);Iron compound ABC uptake transporter permease protein(BSU03800);Iron compound ABC uptake transporter permease protein(BSU03810);Iron compound ABC uptake transporter substrate-binding protein(BSU03830)	atp_c + fe3_e + h2o_c --> adp_c + fe3_c + h_c + pi_c	( BSU03800 and BSU03810 and BSU03820 and BSU03830 ) or ( BSU01610 and BSU01620 and BSU01630 )	['BSU03830', 'BSU01630 and BSU01620 and BSU01610', 'BSU03800 and BSU03810 and BSU03820']	BSU01610 and BSU01620 and BSU01630	FeuC(BSU01620) is Iron-uptake system permease protein; FeuB (BSU01610) is Iron-uptake system permease protein FeuB; FeuC(BSU01620) Iron-uptake system-binding protein, and they form the ABC transporter complex FeuABC.	https://www.uniprot.org/uniprotkb/P40411; https://www.uniprot.org/uniprotkb/P40410;https://www.uniprot.org/uniprotkb/P40409;https://www.uniprot.org/uniprotkb/O32188;
Different (Neither is correct)	MALTabc	Predicted rhamnose oligosaccharide ABC transport system, substrate-binding component;Predicted rhamnose oligosaccharide ABC transport system, permease component 2(BSU06980);Predicted rhamnose oligosaccharide ABC transport system, permease component(BSU06990);ABC-type polysaccharide transport system, permease component(BSU07110)	atp_c + h2o_c + malt_e --> adp_c + h_c + malt_c + pi_c	( BSU06970 and BSU06980 and BSU06990 ) or BSU07110	['BSU03380 and BSU06980 and BSU06990 and BSU24980 and BSU24970 and BSU32580 and BSU32590', 'BSU37390 and BSU06970 and BSU12250']	BSU38810 and BSU34590 and BSU34600 and BSU34610	MdxEFG-MsmX ABC transporter complex involved in maltodextrin import. MsmX (BSU38810) is a maltodextrin import ATP-binding protein; MdxE (BSU34610) is a maltodextrin-binding protein; MdxF (BSU34600) is a maltodextrin transport system permease protein; MdxG (BSU34590) is a maltodextrin transport system permease protein.	https://www.genome.jp/brite/bsu00001+BSU38810+BSU34590+BSU34600+BSU34610
Different (Neither is correct)	LCTSabc	Predicted rhamnose oligosaccharide ABC transport system, substrate-binding component;Predicted rhamnose oligosaccharide ABC transport system, permease component 2(BSU06980);Predicted rhamnose oligosaccharide ABC transport system, permease component(BSU06990);ABC-type polysaccharide transport system, permease component(BSU07110)	atp_c + h2o_c + lcts_e --> adp_c + h_c + lcts_c + pi_c	( BSU06970 and BSU06980 and BSU06990 ) or BSU07110	['BSU03380 and BSU06980 and BSU06990 and BSU24980 and BSU24970 and BSU32580 and BSU32590', 'BSU37390 and BSU06970 and BSU12250']	delete reaction	In UniProt and KEGG, we can not find any gene which is responsible for lactose ABC transport in Bacillus subtilis (strain 168).
Different (Neither is correct)	RMNt	Predicted rhamnose oligosaccharide ABC transport system, substrate-binding component;Predicted rhamnose oligosaccharide ABC transport system, permease component 2(BSU06980);Predicted rhamnose oligosaccharide ABC transport system, permease component(BSU06990);ABC-type polysaccharide transport system, permease component(BSU07110)	h_e + rmn_e <=> h_c + rmn_c	( BSU06970 and BSU06980 and BSU06990 ) or BSU07110	['BSU03380 and BSU06980 and BSU06990 and BSU24980 and BSU24970 and BSU32580 and BSU32590', 'BSU37390 and BSU06970 and BSU12250']	BSU20080	b3907 is responsible for the L-rhamnose-proton symporter in Escherichia coli (strain K12). We found BSU20080 has a 36.8% similarity with b3907.	https://www.uniprot.org/uniprotkb/O31877;
Different (Neither is correct)	FEDCabc	Iron(III) dicitrate transport ATP-binding protein FecE (TC 3.A.1.14.1);Iron(III) dicitrate transport system, periplasmic iron-binding protein FecB (TC 3.A.1.14.1)(BSU08440);Iron(III) dicitrate transport system permease protein fecD (TC 3.A.1.14.1)(BSU08450);Iron(III) dicitrate transport system permease protein fecD (TC 3.A.1.14.1)(BSU08460)	atp_c + 2.0 cit_e + fe3_e + h2o_c --> adp_c + 2.0 cit_c + fe3_c + h_c + pi_c	( BSU08440 and BSU08450 and BSU08460 ) or BSU32940	['BSU08460 and BSU08450 and BSU32940']	BSU07490 and BSU07500 and BSU07510 and BSU07520	The ABC transporter complex YfmCDEF is involved in citrate-dependent Fe3+ import. YfmC (BSU07520) is a Fe(3+)-citrate-binding protein; YfmE(BSU07500) is a Fe(3+)-citrate import system permease protein; YfmD (BSU07510) is a Fe(3+)-citrate import system permease protein; YfmF (BSU07490) is a Fe(3+)-citrate import ATP-binding protein.	https://www.uniprot.org/uniprotkb/O34510;https://www.uniprot.org/uniprotkb/O34832;https://www.uniprot.org/uniprotkb/O34933;https://www.uniprot.org/uniprotkb/O34348;
Different (Neither is correct)	GLCpts	PTS system, glucose-specific IIBC component (EC 2.7.1.69);PTS system, maltose and glucose-specific IIB component (EC 2.7.1.69)|PTS system, maltose and glucose-specific IIC component (EC 2.7.1.69)(BSU08200);Phosphoenolpyruvate-protein phosphotransferase of PTS system (EC 2.7.3.9)(BSU13910);PTS system, glucose-specific IIA component (EC 2.7.1.69)|PTS system, glucose-specific IIB component (EC 2.7.1…	glc__D_e + pep_c --> g6p_A_c + pyr_c	( BSU13890 and BSU13900 and BSU13910 ) or ( BSU08200 and BSU13900 and BSU13910 ) or ( BSU01680 and BSU13900 and BSU13910 ) or ( BSU40120 and BSU13900 and BSU13910 ) or ( BSU22230 and BSU13900 and BSU13910 )	['BSU13900 and BSU13910 and BSU08200', 'BSU13900 and BSU13910 and BSU13890', 'BSU13900 and BSU13910 and BSU01680', 'BSU22230 and BSU40120']	BSU13890 and BSU13900 and BSU13910	PtsG (BSU13890) is a PTS system-glucose-specific transporter subunit EIICBA; PtsI (BSU13910) is a phosphoenolpyruvate-protein phosphotransferase; PtsH (BSU13900) is a phosphocarrier protein HPr.	https://www.genome.jp/brite/bsu00001+BSU13890+BSU13900+BSU13910
Different (Neither is correct)	FRUptspp	PTS system, fructose-specific IIB component (EC 2.7.1.69);PTS system, fructose-specific IIA component (EC 2.7.1.69)|PTS system, fructose-specific IIB component (EC 2.7.1.69)|PTS system, fructose-specific IIC component (EC 2.7.1.69)(BSU14400);PTS system, fructose-specific IIA component (EC 2.7.1.69)(BSU27070);Phosphocarrier protein of PTS system(BSU13900);PTS system, fructose-specific IID componen…	fru_e + pep_c --> f1p_c + pyr_c	( BSU13900 and BSU14400 and BSU27040 ) or ( BSU13900 and BSU27040 and BSU27050 and BSU27060 and BSU27070 )	['BSU13900 and BSU13910 and BSU27070 and BSU27060 and BSU27050 and BSU27040', 'BSU13900 and BSU13910 and BSU14400']	BSU13900 and BSU13910 and BSU14400 and BSU12010	We found that b2167 and b2169 are PTS system fructose-specific EII component in iML1515, which are similarities to BSU12010(b2167-30.3%),BSU14400(b2169-44.6%).BSU12010 is PTS system mannose-specific EIIBCA component;BSU14400 is PTS system fructose-specific EIIABC component; PtsI (BSU13910) is a phosphoenolpyruvate-protein phosphotransferase; PtsI (BSU13910) is a phosphoenolpyruvate-protein phosph…	https://www.uniprot.org/uniprotkb/O31645/entry; https://www.uniprot.org/uniprotkb/P71012/entry;https://www.uniprot.org/uniprotkb/P08877/entry;https://www.uniprot.org/uniprotkb/P08838/entry
Different (Neither is correct)	RNDR1	Ribonucleotide reductase of class Ib (aerobic), alpha subunit (EC 1.17.4.1);Ribonucleotide reductase of class Ib (aerobic), beta subunit (EC 1.17.4.1)(BSU17390);SPBc2 prophage-derived ribonucleoside-diphosphate reductase subunit beta (EC 1.17.4.1) (Ribonucleotide reductase small subunit)(BSU20040);Ribonucleoside-diphosphate reductase nrdEB subunit alpha (EC 1.17.4.1) (Ribonucleotide reductase lar…	adp_c + trdrd_c --> dadp_c + h2o_c + trdox_c	( BSU17380 and BSU17390 and BSU17370 ) or ( BSU17380 and BSU17390 and BSU20040 and BSU20060 and BSU17370 )	['BSU17380 and BSU20060 and BSU17390', 'BSU20040']	( BSU17380 and BSU17390 ) or ( BSU20040 and BSU20060 )	NrdE (BSU17380/BSU20060) is a ribonucleoside-diphosphate reductase subunit alpha; NrdF (BSU17390/BSU20040) is a ribonucleoside-diphosphate reductase subunit beta.	https://www.genome.jp/brite/bsu00001+BSU17380+BSU17390+BSU20040+BSU20060
Different (Neither is correct)	RNDR4	Ribonucleotide reductase of class Ib (aerobic), alpha subunit (EC 1.17.4.1);Ribonucleotide reductase of class Ib (aerobic), beta subunit (EC 1.17.4.1)(BSU17390);SPBc2 prophage-derived ribonucleoside-diphosphate reductase subunit beta (EC 1.17.4.1) (Ribonucleotide reductase small subunit)(BSU20040);Ribonucleoside-diphosphate reductase nrdEB subunit alpha (EC 1.17.4.1) (Ribonucleotide reductase lar…	trdrd_c + udp_c --> dudp_c + h2o_c + trdox_c	( BSU17380 and BSU17390 and BSU17370 ) or ( BSU17380 and BSU17390 and BSU20040 and BSU20060 and BSU17370 )	['BSU17380 and BSU20060 and BSU17390', 'BSU20040']	( BSU17380 and BSU17390 ) or ( BSU20040 and BSU20060 )	NrdE (BSU17380/BSU20060) is a ribonucleoside-diphosphate reductase subunit alpha; NrdF (BSU17390/BSU20040) is a ribonucleoside-diphosphate reductase subunit beta.	https://www.genome.jp/brite/bsu00001+BSU17380+BSU17390+BSU20040+BSU20060
Different (Neither is correct)	RNDR2	Ribonucleotide reductase of class Ib (aerobic), alpha subunit (EC 1.17.4.1);Ribonucleotide reductase of class Ib (aerobic), beta subunit (EC 1.17.4.1)(BSU17390);SPBc2 prophage-derived ribonucleoside-diphosphate reductase subunit beta (EC 1.17.4.1) (Ribonucleotide reductase small subunit)(BSU20040);Ribonucleoside-diphosphate reductase nrdEB subunit alpha (EC 1.17.4.1) (Ribonucleotide reductase lar…	gdp_c + trdrd_c --> dgdp_c + h2o_c + trdox_c	( BSU17380 and BSU17390 and BSU17370 ) or ( BSU17380 and BSU17390 and BSU20040 and BSU20060 and BSU17370 )	['BSU17380 and BSU20060 and BSU17390', 'BSU20040']	( BSU17380 and BSU17390 ) or ( BSU20040 and BSU20060 )	NrdE (BSU17380/BSU20060) is a ribonucleoside-diphosphate reductase subunit alpha; NrdF (BSU17390/BSU20040) is a ribonucleoside-diphosphate reductase subunit beta.	https://www.genome.jp/brite/bsu00001+BSU17380+BSU17390+BSU20040+BSU20060
Different (Neither is correct)	RNDR3	Ribonucleotide reductase of class Ib (aerobic), alpha subunit (EC 1.17.4.1);Ribonucleotide reductase of class Ib (aerobic), beta subunit (EC 1.17.4.1)(BSU17390);SPBc2 prophage-derived ribonucleoside-diphosphate reductase subunit beta (EC 1.17.4.1) (Ribonucleotide reductase small subunit)(BSU20040);Ribonucleoside-diphosphate reductase nrdEB subunit alpha (EC 1.17.4.1) (Ribonucleotide reductase lar…	cdp_c + trdrd_c --> dcdp_c + h2o_c + trdox_c	( BSU17380 and BSU17390 and BSU17370 ) or ( BSU17380 and BSU17390 and BSU20040 and BSU20060 and BSU17370 )	['BSU17380 and BSU20060 and BSU17390', 'BSU20040']	( BSU17380 and BSU17390 ) or ( BSU20040 and BSU20060 )	NrdE (BSU17380/BSU20060) is a ribonucleoside-diphosphate reductase subunit alpha; NrdF (BSU17390/BSU20040) is a ribonucleoside-diphosphate reductase subunit beta.	https://www.genome.jp/brite/bsu00001+BSU17380+BSU17390+BSU20040+BSU20060
Different (Neither is correct)	ARBabc	Unspecified monosaccharide ABC transport system, ATP-binding protein;Multiple sugar ABC transporter, ATP-binding protein(BSU32550);alpha-arabinosides ABC transport system, permease protein araQ(BSU28730);alpha-arabinosides ABC transport system, permease protein araP(BSU28740);alpha-arabinosides ABC transport system, substrate-binding protein araN(BSU28750);Multiple sugar ABC transporter, substrat…	arab__L_e + atp_c + h2o_c --> adp_c + arab__L_c + h_c + pi_c	( BSU28730 and BSU28740 and BSU28750 ) or ( BSU30270 and BSU30280 and BSU30290 ) or ( BSU31540 and BSU31550 and BSU31560 and BSU31570 ) or ( BSU32550 and BSU32580 and BSU32590 and BSU32600 )	['BSU32550 and BSU32600', 'BSU03380 and BSU06980 and BSU06990 and BSU24980 and BSU24970 and BSU32580 and BSU32590', 'BSU31540 and BSU31550 and BSU31560 and BSU31570', 'BSU28740 and BSU28730', 'BSU28750', 'BSU30270', 'BSU30290 and BSU30280 and BSU38810']	BSU28730 and BSU28740 and BSU28750	The ABC transporter complex AraNPQ involved in the uptake of arabinooligosaccharides. AraN (BSU28750) is an arabinose-binding protein; AraP (BSU28740 ) is an L-arabinose transport system permease protein; AraQ (BSU28730) is an L-arabinose transport system permease protein.	https://www.genome.jp/brite/bsu00001+BSU28730+BSU28740+BSU28750
Different (Neither is correct)	GLCabc	Unspecified monosaccharide ABC transport system, ATP-binding protein;Multiple sugar ABC transporter, ATP-binding protein(BSU32550);Multiple sugar ABC transporter, substrate-binding protein(BSU30270);Multiple sugar ABC transporter, membrane-spanning permease protein MsmF(BSU30280);Multiple sugar ABC transporter, membrane-spanning permease protein MsmG(BSU30290);Unspecified monosaccharide ABC trans…	atp_c + glc__D_e + h2o_c --> adp_c + glc__D_c + h_c + pi_c	( BSU31540 and BSU31550 and BSU31560 and BSU31570 ) or ( BSU30270 and BSU30280 and BSU30290 ) or ( BSU32550 and BSU32580 and BSU32590 and BSU32600 )	['BSU32550 and BSU32600', 'BSU03380 and BSU06980 and BSU06990 and BSU24980 and BSU24970 and BSU32580 and BSU32590', 'BSU31540 and BSU31550 and BSU31560 and BSU31570', 'BSU30270', 'BSU30290 and BSU30280 and BSU38810']	BSU35940 and BSU35950 and BSU35960	We found that b2148, b2149, and b2150 are responsible for the ABC transport of galactose and glucose in iML1515. which are similarities to BSU35950 (b2148-38.8%), BSU35940 (b2149-42%), and BSU35960 (b2150-28.7%). BSU35950 is ribose import permease protein, BSU35940 is ribose import ATP-binding protein, BSU35960 is ribose import binding protein, and they form the ABC transporter complex RbsABC.	https://www.uniprot.org/uniprotkb/P0AEE5; https://www.uniprot.org/uniprotkb/P0AAG8; https://www.uniprot.org/uniprotkb/P23200/entry
Different (Neither is correct)	GALabc	Unspecified monosaccharide ABC transport system, ATP-binding protein;Multiple sugar ABC transporter, ATP-binding protein(BSU32550);Multiple sugar ABC transporter, substrate-binding protein(BSU30270);Multiple sugar ABC transporter, membrane-spanning permease protein MsmF(BSU30280);Multiple sugar ABC transporter, membrane-spanning permease protein MsmG(BSU30290);Unspecified monosaccharide ABC trans…	atp_c + gal_e + h2o_c --> adp_c + gal_c + h_c + pi_c	( BSU31540 and BSU31550 and BSU31560 and BSU31570 ) or ( BSU30270 and BSU30280 and BSU30290 ) or ( BSU32550 and BSU32580 and BSU32590 and BSU32600 )	['BSU32550 and BSU32600', 'BSU03380 and BSU06980 and BSU06990 and BSU24980 and BSU24970 and BSU32580 and BSU32590', 'BSU31540 and BSU31550 and BSU31560 and BSU31570', 'BSU30270', 'BSU30290 and BSU30280 and BSU38810']	BSU35940 and BSU35950 and BSU35960	We found that b2148, b2149, and b2150 are responsible for the ABC transport of galactose and glucose in iML1515. which are similarities to BSU35950 (b2148-38.8%), BSU35940 (b2149-42%), and BSU35960 (b2150-28.7%). BSU35950 is ribose import permease protein, BSU35940 is ribose import ATP-binding protein, BSU35960 is ribose import binding protein, and they form the ABC transporter complex RbsABC.	https://www.uniprot.org/uniprotkb/P0AEE5; https://www.uniprot.org/uniprotkb/P0AAG8; https://www.uniprot.org/uniprotkb/P23200/entry
Different (Neither is correct)	XYLabc	Unspecified monosaccharide ABC transport system, ATP-binding protein;Multiple sugar ABC transporter, ATP-binding protein(BSU32550);Multiple sugar ABC transporter, substrate-binding protein(BSU30270);Multiple sugar ABC transporter, membrane-spanning permease protein MsmF(BSU30280);Multiple sugar ABC transporter, membrane-spanning permease protein MsmG(BSU30290);Unspecified monosaccharide ABC trans…	atp_c + h2o_c + xyl__D_e --> adp_c + h_c + pi_c + xyl__D_c	( BSU31540 and BSU31550 and BSU31560 and BSU31570 ) or ( BSU30270 and BSU30280 and BSU30290 ) or ( BSU32550 and BSU32580 and BSU32590 and BSU32600 )	['BSU32550 and BSU32600', 'BSU03380 and BSU06980 and BSU06990 and BSU24980 and BSU24970 and BSU32580 and BSU32590', 'BSU31540 and BSU31550 and BSU31560 and BSU31570', 'BSU30270', 'BSU30290 and BSU30280 and BSU38810']	delete reaction	Bacillus subtilis has been reported to utilize xylose through XylA (BSU17600) and XylB (BSU17610), which encode xylose isomerase and xylulose kinase, respectively. But XylA and XylB do not catalyze this reaction.	doi:10.1007/s00253-014-6131-7
Different (Neither is correct)	GLCGLYCabcpp_syn	Unspecified monosaccharide ABC transport system, ATP-binding protein;Multiple sugar ABC transporter, ATP-binding protein(BSU32550);Multiple sugar ABC transporter, substrate-binding protein(BSU30270);Multiple sugar ABC transporter, membrane-spanning permease protein MsmF(BSU30280);Multiple sugar ABC transporter, membrane-spanning permease protein MsmG(BSU30290);Unspecified monosaccharide ABC trans…	atp_c + glcglyc_e + h2o_c --> adp_c + glcglyc_c + h_c + pi_c	( BSU31540 and BSU31550 and BSU31560 and BSU31570 ) or ( BSU30270 and BSU30280 and BSU30290 ) or ( BSU32550 and BSU32580 and BSU32590 and BSU32600 )	['BSU32550 and BSU32600', 'BSU03380 and BSU06980 and BSU06990 and BSU24980 and BSU24970 and BSU32580 and BSU32590', 'BSU31540 and BSU31550 and BSU31560 and BSU31570', 'BSU30270', 'BSU30290 and BSU30280 and BSU38810']	delete reaction	In UniProt and KEGG, we can not find any gene which is responsible for the Glucosylglycerol ABC transporter in Bacillus subtilis (strain 168).
Different (Neither is correct)	METDabc	Methionine ABC transporter ATP-binding protein;ABC transporter, ATP-binding protein(BSU09070);ABC transporter, ATP-binding protein(BSU09080);Methionine ABC transporter substrate-binding protein(BSU09110);ABC transporter, permease protein(BSU30410);ABC transporter, ATP-binding protein(BSU30450);Methionine ABC transporter substrate-binding protein(BSU32730);Methionine ABC transporter permease prote…	atp_c + h2o_c + met__D_e --> adp_c + h_c + met__D_c + pi_c	( BSU32730 and BSU32740 and BSU32750 ) or ( BSU09070 and BSU09080 and BSU09110 ) or ( BSU30410 and BSU30420 and BSU30450 )	['BSU09070 and BSU09080', 'BSU32750 and BSU32740', 'BSU27440 and BSU02750 and BSU02760 and BSU30450 and BSU30420 and BSU39640 and BSU39630']	BSU32730 and BSU32740 and BSU32750	The ABC transporter complex MetNPQ is responsible for methionine import. MetQ (BSU32730) is a methionine-binding lipoprotein; MetP (BSU32740) is a methionine import system permease protein; MetN (BSU32750) is a methionine import ATP-binding protein.	https://www.genome.jp/brite/bsu00001+BSU32730+BSU32740+BSU32750
Different (Neither is correct)	METabc	Methionine ABC transporter ATP-binding protein;ABC transporter, ATP-binding protein(BSU09070);ABC transporter, ATP-binding protein(BSU09080);Methionine ABC transporter substrate-binding protein(BSU09110);ABC transporter, permease protein(BSU30410);ABC transporter, ATP-binding protein(BSU30450);Methionine ABC transporter substrate-binding protein(BSU32730);Methionine ABC transporter permease prote…	atp_c + h2o_c + met__L_e --> adp_c + h_c + met__L_c + pi_c	( BSU32730 and BSU32740 and BSU32750 ) or ( BSU09070 and BSU09080 and BSU09110 ) or ( BSU30410 and BSU30420 and BSU30450 )	['BSU09070 and BSU09080', 'BSU32750 and BSU32740', 'BSU27440 and BSU02750 and BSU02760 and BSU30450 and BSU30420 and BSU39640 and BSU39630']	BSU32730 and BSU32740 and BSU32750	The ABC transporter complex MetNPQ is responsible for methionine import. MetQ (BSU32730) is a methionine-binding lipoprotein; MetP (BSU32740) is a methionine import system permease protein; MetN (BSU32750) is a methionine import ATP-binding protein.	https://www.genome.jp/brite/bsu00001+BSU32730+BSU32740+BSU32750
Different (Neither is correct)	RIBabc	Ribose ABC transport system, ATP-binding protein RbsA (TC 3.A.1.2.1);Unspecified monosaccharide ABC transport system, ATP-binding protein(BSU31550);Multiple sugar ABC transporter, ATP-binding protein(BSU32550);Ribose ABC transport system, high affinity permease RbsD (TC 3.A.1.2.1)(BSU35930);Multiple sugar ABC transporter, substrate-binding protein(BSU30270);Multiple sugar ABC transporter, membran…	atp_c + h2o_c + rib__D_e --> adp_c + h_c + pi_c + rib__D_c	( BSU35930 and BSU35940 and BSU35950 and BSU35960 ) or ( BSU31540 and BSU31550 and BSU31560 and BSU31570 ) or ( BSU30270 and BSU30280 and BSU30290 ) or ( BSU32550 and BSU32580 and BSU32590 and BSU32600 )	['BSU32550 and BSU32600', 'BSU03380 and BSU06980 and BSU06990 and BSU24980 and BSU24970 and BSU32580 and BSU32590', 'BSU35940 and BSU35960 and BSU35950', 'BSU31540 and BSU31550 and BSU31560 and BSU31570', 'BSU30270', 'BSU30290 and BSU30280 and BSU38810']	BSU35940 and BSU35950 and BSU35960	BSU35940 and BSU35950 and BSU35960 form the ABC transporter complex RbsABC involved in ribose import. RbsB (BSU35960) is a D-ribose-binding protein; RbsC (BSU35950) is a ribose transport system permease; RbsA (BSU35940) is a ribose import ATP-binding protein.	https://www.genome.jp/brite/bsu00001+BSU35940+BSU35950+BSU35960;https://www.uniprot.org/uniprotkb/P36947
Different (Neither is correct)	CELBpts	PTS system, cellobiose-specific IIB component (EC 2.7.1.69);PTS system, cellobiose-specific IIB component (EC 2.7.1.69)|PTS system, lichenan-, cellobiose-specific IIB component (EC 2.7.1.69)(BSU38590);PTS system, cellobiose-specific IIA component (EC 2.7.1.69)(BSU05820);PTS system, cellobiose-specific IIA component (EC 2.7.1.69)(BSU38570);PTS system, cellobiose-specific IIC component (EC 2.7.1.69…	cellb_e + pep_c --> 6pgg_c + pyr_c	( BSU38390 and BSU38570 and BSU38590 ) or ( BSU38570 and BSU38580 and BSU38590 ) or ( BSU05810 and BSU05820 and BSU05830 )	['BSU13900 and BSU13910 BSU38570 and BSU38590 and BSU38580', 'BSU38390', 'BSU13900 and BSU13910 BSU05820 and BSU05810 and BSU05830']	BSU13890 and BSU13900 and BSU39270	We found that b2715 is PTS system arbutin-, cellobiose-, and salicin-specific EIIBC component in iML1515, which are similarities to BSU39270 (b2306-35.3%),BSU39270 is PTS system beta-glucoside-specific EIIBCA component; PtsI (BSU13910) is a phosphoenolpyruvate-protein phosphotransferase; PtsI (BSU13910) is a phosphoenolpyruvate-protein phosphotransferase;	https://www.uniprot.org/uniprotkb/P40739 ; https://www.uniprot.org/uniprotkb/P24241;https://www.uniprot.org/uniprotkb/P20166; https://www.uniprot.org/uniprotkb/P08877
Different (Neither is correct)	NTRIR2x	Nitrite reductase [NAD(P)H] small subunit (EC 1.7.1.4);Nitrite reductase [NAD(P)H] large subunit (EC 1.7.1.4)(BSU03300);Assimilatory nitrate reductase large subunit (EC:1.7.99.4)(BSU03310);Nitrite reductase [NAD(P)H] large subunit (EC 1.7.1.4)(BSU03320)	5.0 h_c + 3.0 nadh_c + no2_c --> 2.0 h2o_c + 3.0 nad_c + nh4_c	BSU03290 and BSU03300 and BSU03310 and BSU03320	['BSU03290', 'BSU03320 and BSU03310']	BSU03290 and BSU03300	BSU03290 is nitrite reductase small subunit; BSU03300 is nitrite reductase large subunit;BSU03310 and BSU03320 are responsible for nitrate reductase	https://www.genome.jp/brite/bsu00001+BSU03290+BSU03300+BSU03310+BSU03320
Different (Neither is correct)	NTRIR2y	Nitrite reductase [NAD(P)H] small subunit (EC 1.7.1.4);Nitrite reductase [NAD(P)H] large subunit (EC 1.7.1.4)(BSU03300);Assimilatory nitrate reductase large subunit (EC:1.7.99.4)(BSU03310);Nitrite reductase [NAD(P)H] large subunit (EC 1.7.1.4)(BSU03320)	5.0 h_c + 3.0 nadph_c + no2_c --> 2.0 h2o_c + 3.0 nadp_c + nh4_c	BSU03290 and BSU03300 and BSU03310 and BSU03320	['BSU03290', 'BSU03320 and BSU03310']	BSU03290 and BSU03300	BSU03290 is nitrite reductase small subunit; BSU03300 is nitrite reductase large subunit;BSU03310 and BSU03320 are responsible for nitrate reductase	https://www.genome.jp/brite/bsu00001+BSU03290+BSU03300+BSU03310+BSU03320
Different (Neither is correct)	MAL_Dt2	TRAP-type C4-dicarboxylate transport system, periplasmic component;C4-dicarboxylate transport protein(BSU04470);2-oxoglutarate/malate translocator(BSU07570);Malate permease(BSU37040)	h_e + mal__D_e <=> h_c + mal__D_c	BSU07570 or BSU37040 or ( BSU04440 and BSU04470 )	['BSU04440']	BSU38770 or BSU07570	Both BSU38770 and BSU07570 function as malate transporters.	https://www.uniprot.org/uniprotkb/P94363;https://www.uniprot.org/uniprotkb/O34726;
Different (Neither is correct)	R03270	Pyruvate dehydrogenase E1 component alpha subunit (EC 1.2.4.1);Pyruvate dehydrogenase E1 component beta subunit (EC 1.2.4.1)(BSU14590)	2ahethmpp_c + lpam_c <=> adhlam_c + thmpp_c	BSU14580 and BSU14590	['BSU14580 and BSU14590']	delete reaction	This reaction is part of the pyruvate dehydrogenase, we added reaction 'PDH' to achieve direct conversion of 'pyr' to 'accoa' just like iML1515, therefore we removed this reaction
Different (Neither is correct)	PDHam1hi	Pyruvate dehydrogenase E1 component alpha subunit (EC 1.2.4.1);Pyruvate dehydrogenase E1 component beta subunit (EC 1.2.4.1)(BSU14590);Acetolactate synthase small subunit (EC 2.2.1.6)(BSU28300);Acetolactate synthase large subunit (EC 2.2.1.6)(BSU28310);Acetolactate synthase, catabolic (EC 2.2.1.6)(BSU36010)	h_c + pyr_c + thmpp_c --> 2ahethmpp_c + co2_c	( BSU14580 and BSU14590 ) or ( BSU28300 and BSU28310 ) or BSU36010	['BSU14580 and BSU14590', 'BSU28310 and BSU28300']	delete reaction	This reaction is part of the pyruvate dehydrogenase, we added reaction 'PDH' to achieve direct conversion of 'pyr' to 'accoa' just like iML1515, therefore we removed this reaction	https://www.uniprot.org/uniprotkb/P21881;https://www.uniprot.org/uniprotkb/P21882;
Different (Neither is correct)	GLYCL	Glycine dehydrogenase [decarboxylating] (glycine cleavage system P2 protein) (EC 1.4.4.2);Glycine dehydrogenase [decarboxylating] (glycine cleavage system P1 protein) (EC 1.4.4.2)(BSU24560);Aminomethyltransferase (glycine cleavage system T protein) (EC 2.1.2.10)(BSU24570);Glycine cleavage system H protein(BSU32800)	gly_c + nad_c + thf_c --> co2_c + mlthf_c + nadh_c + nh4_c	BSU24550 and BSU24560 and BSU24570 and BSU32800	['BSU24560 and BSU24550']	BSU24550 and BSU24560 and BSU24570 and BSU32800 and BSU14610	A protein complex that catalyzes the reversible oxidation of glycine. it has four components: dihydrolipoamide dehydrogenase(?), glycine dehydrogenase (gcvPA-BSU24560;gcvPB-BSU24550), lipoyl-GcvH-protein (gcvH-BSU32800) and aminomethyltransferase(gcvT-BSU24570), also known as L, P, H, and T. In E.coli, L protein (dihydrolipoamide dehydrogenase) is LpdA, which is 47.4% with PdhD(BSU14610).	https://bsubcyc.org/BSUB/NEW-IMAGE?object=GO:0005960; https://www.uniprot.org/uniprotkb/P54377;https://www.uniprot.org/uniprotkb/P54376;https://www.uniprot.org/uniprotkb/P54378;https://www.uniprot.org/uniprotkb/O32174; https://www.uniprot.org/uniprotkb/P21880; https://www.uniprot.org/uniprotkb/P0A9P0
Different (Neither is correct)	HISabc	Histidine ABC transporter, ATP-binding protein HisP (TC 3.A.1.3.1);Probable amino-acid ABC transporter permease protein ytmM(BSU29350);Probable amino-acid ABC transporter permease protein ytmM(BSU29360);putative periplasmic binding transport protein(BSU29380)	atp_c + h2o_c + his__L_e --> adp_c + h_c + his__L_c + pi_c	BSU29340 and BSU29350 and BSU29360 and BSU29380	['BSU03610 and BSU03600 and BSU03590 and BSU29380 and BSU29370 and BSU29360 and BSU29350 and BSU29340']	BSU39500 and BSU39490 and BSU39480	We found that b2306, b2307, b2308 and b2309 are responsible for histidine transport system in iML1515, which are similarities to BSU39480 (b2306-43.1%), BSU39490 (b2307-32.5%&b2308-29.9%), and BSU39500 (b2309-27.6%);BSU39480 is probable amino-acid import ATP-binding protein YxeO;BSU39480 is probable amino-acid permease protein YxeN；BSU39500 is probable amino-acid-binding protein YxeM; and they fo…	https://www.uniprot.org/uniprotkb/P54952;https://www.uniprot.org/uniprotkb/P54953;https://www.uniprot.org/uniprotkb/P54954;
Different (Neither is correct)	FE3tex	Ferrous iron transport peroxidase EfeB;Ferrous iron transport periplasmic protein EfeO(BSU38270)	fe3_e --> fe3_c	BSU38260 and BSU38270	['BSU38270']	delete reaction	In BIGG, the reaction was almost exclusively seen in E. coli with the Shigella sonnei model, and no Bacillus subtilis iron diffusion-related genes could be found in the UNIPROT, KEGG database。	http://bigg.ucsd.edu/universal/reactions/FE3tex
Different (Neither is correct)	MALt2r	TRAP-type C4-dicarboxylate transport system, periplasmic component;C4-dicarboxylate transport protein(BSU04470);2-oxoglutarate/malate translocator(BSU07570);Malate permease(BSU37040);L-Malate Citrate symporter (TC 2.A.24.2.4)(BSU38770)	h_e + mal__L_e <-- h_c + mal__L_c	BSU38770 or BSU07570 or BSU37040 or ( BSU04440 and BSU04470 )	['BSU04440']	BSU38770 or BSU07570	Both BSU38770 and BSU07570 function as malate transporters.	https://www.uniprot.org/uniprotkb/P94363;https://www.uniprot.org/uniprotkb/O34726;
Different (Neither is correct)	RIBabc1	Ribose ABC transport system, ATP-binding protein RbsA (TC 3.A.1.2.1);Ribose ABC transport system, high affinity permease RbsD (TC 3.A.1.2.1)(BSU35930);Ribose ABC transport system, permease protein RbsC (TC 3.A.1.2.1)(BSU35950);Ribose ABC transport system, periplasmic ribose-binding protein RbsB (TC 3.A.1.2.1)(BSU35960)	atp_c + h2o_c + rib__D_c --> adp_c + h_c + pi_c + rib__D_e	BSU35930 and BSU35940 and BSU35950 and BSU35960	['BSU35940 and BSU35960 and BSU35950']	delete reaction	This reaction, which transports Ribose from intracellular to extracellular rather than extracellular to intracellular, is abnormal. This reaction is only present in two models in the BIGG database, and we did not find any genes related to this reaction in uniprot
Different (Neither is correct)	MANpts	Phosphocarrier protein of PTS system	man_e + pep_c --> man6p_c + pyr_c	BSU12010 and BSU13900 and BSU13910	['BSU13900 and BSU13910 and BSU12010']	BSU13900 and BSU13910 and BSU27070 and BSU27060 and BSU27050 and BSU27040	We found that b1817 and b1818 and b1819 are PTS system mannose-specific EII component in iML1515, which are similarities to BSU27060(b1817-47.5%),BSU27070(b1817-37.5%),BSU27050(b1818-57.8%) and BSU27040(b1819-61%).BSU27060 is PTS system fructose-specific EIIB component;BSU27070 is PTS system fructose-specific EIIA component;BSU27050 is PTS system fructose-specific EIIC component;BSU27040 is PTS s…	https://www.uniprot.org/uniprotkb/P26380;https://www.uniprot.org/uniprotkb/P26379/entry;https://www.uniprot.org/uniprotkb/P26381/entry;https://www.uniprot.org/uniprotkb/P26382/entry
Same	CYTB_B2	Cytochrome d ubiquinol oxidase subunit I (EC 1.10.3.-);Cytochrome d ubiquinol oxidase subunit II (EC 1.10.3.-)(BSU38750);(BSU30720)	2.0 h_c + 0.5 o2_c --> C00828_c + h2o_c + 2.0 h_e	( BSU30710 and BSU30720 ) or ( BSU38750 and BSU38760 )	['BSU30710 and BSU30720', 'BSU38760 and BSU38750']	( BSU30710 and BSU30720 ) or ( BSU38750 and BSU38760 )	BSU38760 cydA; cytochrome d ubiquinol oxidase subunit 1 ;BSU38750 cydB; cytochrome d ubiquinol oxidase subunit 2 |BSU30710 ythA; cytochrome bd menaquinol oxidase subunit I |BSU30720 ythB; cytochrome bd menaquinol oxidase subunit II	https://www.genome.jp/brite/bsu00001+BSU30710+BSU30720+BSU38750+BSU38760
Same	GLYBabc	Glycine betaine ABC transport system, ATP-binding protein OpuAA (EC 3.6.3.32);Glycine betaine ABC transport system, permease protein OpuAB(BSU02990);Glycine betaine ABC transport system, glycine betaine-binding protein OpuAC(BSU03000)	atp_c + glyb_e + h2o_c --> adp_c + glyb_c + h_c + pi_c	BSU02980 and BSU02990 and BSU03000	['BSU03000 and BSU02980 and BSU02990']	BSU02980 and BSU02990 and BSU03000
Same	CTBTabcpp	Glycine betaine ABC transport system, ATP-binding protein OpuAA (EC 3.6.3.32);Glycine betaine ABC transport system, permease protein OpuAB(BSU02990);Glycine betaine ABC transport system, glycine betaine-binding protein OpuAC(BSU03000)	atp_c + ctbt_e + h2o_c --> adp_c + ctbt_c + h_c + pi_c	BSU02980 and BSU02990 and BSU03000	['BSU03000 and BSU02980 and BSU02990']	BSU02980 and BSU02990 and BSU03000
Same	rxn05193	Glycine betaine ABC transport system, ATP-binding protein OpuAA (EC 3.6.3.32);Glycine betaine ABC transport system, permease protein OpuAB(BSU02990);Glycine betaine ABC transport system, glycine betaine-binding protein OpuAC(BSU03000)	atp_c + btbet_e + h2o_c --> adp_c + btbet_c + h_c + pi_c	BSU02980 and BSU02990 and BSU03000	['BSU03000 and BSU02980 and BSU02990']	BSU02980 and BSU02990 and BSU03000
Same	ARSENBabc	Glycine betaine ABC transport system, ATP-binding protein OpuAA (EC 3.6.3.32);Glycine betaine ABC transport system, permease protein OpuAB(BSU02990);Glycine betaine ABC transport system, glycine betaine-binding protein OpuAC(BSU03000)	arsbet_e + atp_c + h2o_c --> adp_c + arsbet_c + h_c + pi_c	BSU02980 and BSU02990 and BSU03000	['BSU03000 and BSU02980 and BSU02990']	BSU02980 and BSU02990 and BSU03000
Same	GBBTNabc	Glycine betaine ABC transport system, ATP-binding protein OpuAA (EC 3.6.3.32);Glycine betaine ABC transport system, permease protein OpuAB(BSU02990);Glycine betaine ABC transport system, glycine betaine-binding protein OpuAC(BSU03000)	4tmeabutn_e + atp_c + h2o_c --> 4tmeabutn_c + adp_c + h_c + pi_c	BSU02980 and BSU02990 and BSU03000	['BSU03000 and BSU02980 and BSU02990']	BSU02980 and BSU02990 and BSU03000
Same	rxn10072	Glycine betaine ABC transport system, ATP-binding protein OpuAA (EC 3.6.3.32);Glycine betaine ABC transport system, permease protein OpuAB(BSU02990);Glycine betaine ABC transport system, glycine betaine-binding protein OpuAC(BSU03000)	atp_c + gbbtn_e + h2o_c --> adp_c + gbbtn_c + h_c + pi_c	BSU02980 and BSU02990 and BSU03000	['BSU03000 and BSU02980 and BSU02990']	BSU02980 and BSU02990 and BSU03000
Same	PROLBabc	Glycine betaine ABC transport system, ATP-binding protein OpuAA (EC 3.6.3.32);Glycine betaine ABC transport system, permease protein OpuAB(BSU02990);Glycine betaine ABC transport system, glycine betaine-binding protein OpuAC(BSU03000)	atp_c + h2o_c + prolb_e --> adp_c + h_c + pi_c + prolb_c	BSU02980 and BSU02990 and BSU03000	['BSU03000 and BSU02980 and BSU02990']	BSU02980 and BSU02990 and BSU03000
Same	GLYabc	Glycine betaine ABC transport system, ATP-binding protein OpuAA (EC 3.6.3.32);Glycine betaine ABC transport system, permease protein OpuAB(BSU02990);Glycine betaine ABC transport system, glycine betaine-binding protein OpuAC(BSU03000)	atp_c + gly_e + h2o_c --> adp_c + gly_c + h_c + pi_c	BSU02980 and BSU02990 and BSU03000	['BSU03000 and BSU02980 and BSU02990']	BSU02980 and BSU02990 and BSU03000
Same	PRFGS	Phosphoribosylformylglycinamidine synthase, glutamine amidotransferase subunit (EC 6.3.5.3);Phosphoribosylformylglycinamidine synthase, synthetase subunit (EC 6.3.5.3)(BSU06480);Phosphoribosylformylglycinamidine synthase, PurS subunit (EC 6.3.5.3)(BSU06460)	atp_c + fgam_c + gln__L_c + h2o_c --> adp_c + fpram_c + glu__L_c + h_c + pi_c	BSU06460 and BSU06470 and BSU06480	['BSU06480 and BSU06470 and BSU06460']	BSU06460 and BSU06470 and BSU06480
Same	HEMEti	Ferrichrome transport ATP-binding protein FhuC (TC 3.A.1.14.3);Heme ABC type transporter HtsABC, permease protein HtsC(BSU07500);Heme ABC type transporter HtsABC, permease protein HtsB(BSU07510);Heme ABC type transporter HtsABC, heme-binding protein(BSU07520)	atp_c + h2o_c + pheme_e --> adp_c + h_c + pheme_c + pi_c	BSU07490 and BSU07500 and BSU07510 and BSU07520	['BSU07520 and BSU07510 and BSU07500 and BSU07490']	BSU07490 and BSU07500 and BSU07510 and BSU07520
Same	TAURabc	Alkanesulfonates ABC transporter ATP-binding protein;Alkanesulfonates-binding protein(BSU08840);Alkanesulfonates transport system permease protein(BSU08850)	atp_c + h2o_c + taur_e --> adp_c + h_c + pi_c + taur_c	BSU08830 and BSU08840 and BSU08850	['BSU08840 and BSU08830 and BSU08850']	BSU08830 and BSU08840 and BSU08850
Same	BUTSabc	Alkanesulfonates ABC transporter ATP-binding protein;Alkanesulfonates-binding protein(BSU08840);Alkanesulfonates transport system permease protein(BSU08850)	atp_c + butso3_e + h2o_c --> adp_c + butso3_c + h_c + pi_c	BSU08830 and BSU08840 and BSU08850	['BSU08840 and BSU08830 and BSU08850']	BSU08830 and BSU08840 and BSU08850
Same	ETHSO3abcpp	Alkanesulfonates ABC transporter ATP-binding protein;Alkanesulfonates-binding protein(BSU08840);Alkanesulfonates transport system permease protein(BSU08850)	atp_c + ethso3_e + h2o_c --> adp_c + ethso3_c + h_c + pi_c	BSU08830 and BSU08840 and BSU08850	['BSU08840 and BSU08830 and BSU08850']	BSU08830 and BSU08840 and BSU08850
Same	HEXSabc	Alkanesulfonates ABC transporter ATP-binding protein;Alkanesulfonates-binding protein(BSU08840);Alkanesulfonates transport system permease protein(BSU08850)	atp_c + h2o_c + hexs_e --> adp_c + h_c + hexs_c + pi_c	BSU08830 and BSU08840 and BSU08850	['BSU08840 and BSU08830 and BSU08850']	BSU08830 and BSU08840 and BSU08850
Same	ISTNTabc	Alkanesulfonates ABC transporter ATP-binding protein;Alkanesulfonates-binding protein(BSU08840);Alkanesulfonates transport system permease protein(BSU08850)	atp_c + h2o_c + isetac_e --> adp_c + h_c + isetac_c + pi_c	BSU08830 and BSU08840 and BSU08850	['BSU08840 and BSU08830 and BSU08850']	BSU08830 and BSU08840 and BSU08850
Same	LCYSTabcpp	Alkanesulfonates ABC transporter ATP-binding protein;Alkanesulfonates-binding protein(BSU08840);Alkanesulfonates transport system permease protein(BSU08850)	Lcyst_e + atp_c + h2o_c --> Lcyst_c + adp_c + h_c + pi_c	BSU08830 and BSU08840 and BSU08850	['BSU08840 and BSU08830 and BSU08850']	BSU08830 and BSU08840 and BSU08850
Same	MOPSabc	Alkanesulfonates ABC transporter ATP-binding protein;Alkanesulfonates-binding protein(BSU08840);Alkanesulfonates transport system permease protein(BSU08850)	atp_c + h2o_c + mops_e --> adp_c + h_c + mops_c + pi_c	BSU08830 and BSU08840 and BSU08850	['BSU08840 and BSU08830 and BSU08850']	BSU08830 and BSU08840 and BSU08850
Same	MSO3abc	Alkanesulfonates ABC transporter ATP-binding protein;Alkanesulfonates-binding protein(BSU08840);Alkanesulfonates transport system permease protein(BSU08850)	atp_c + h2o_c + mso3_e --> adp_c + h_c + mso3_c + pi_c	BSU08830 and BSU08840 and BSU08850	['BSU08840 and BSU08830 and BSU08850']	BSU08830 and BSU08840 and BSU08850
Same	SULAabc	Alkanesulfonates ABC transporter ATP-binding protein;Alkanesulfonates-binding protein(BSU08840);Alkanesulfonates transport system permease protein(BSU08850)	atp_c + h2o_c + sulfac_e --> adp_c + h_c + pi_c + sulfac_c	BSU08830 and BSU08840 and BSU08850	['BSU08840 and BSU08830 and BSU08850']	BSU08830 and BSU08840 and BSU08850
Same	DIPEPabc1	Dipeptide transport system permease protein dppB (TC 3.A.1.5.2);Dipeptide transport system permease protein dppC (TC 3.A.1.5.2)(BSU12940);Dipeptide transport ATP-binding protein dppD (TC 3.A.1.5.2)(BSU12950);Dipeptide-binding ABC transporter, periplasmic substrate-binding component (TC 3.A.1.5.2)(BSU12960)	ala_L_asp__L_e + atp_c + h2o_c --> adp_c + ala_L_asp__L_c + h_c + pi_c	BSU12930 and BSU12940 and BSU12950 and BSU12960	['BSU12930 and BSU12940 and BSU12950 and BSU12960']	BSU12930 and BSU12940 and BSU12950 and BSU12960
Same	DIPEPabc10	Dipeptide transport system permease protein dppB (TC 3.A.1.5.2);Dipeptide transport system permease protein dppC (TC 3.A.1.5.2)(BSU12940);Dipeptide transport ATP-binding protein dppD (TC 3.A.1.5.2)(BSU12950);Dipeptide-binding ABC transporter, periplasmic substrate-binding component (TC 3.A.1.5.2)(BSU12960)	atp_c + gly_glu__L_e + h2o_c --> adp_c + gly_glu__L_c + h_c + pi_c	BSU12930 and BSU12940 and BSU12950 and BSU12960	['BSU12930 and BSU12940 and BSU12950 and BSU12960']	BSU12930 and BSU12940 and BSU12950 and BSU12960
Same	DIPEPabc11	Dipeptide transport system permease protein dppB (TC 3.A.1.5.2);Dipeptide transport system permease protein dppC (TC 3.A.1.5.2)(BSU12940);Dipeptide transport ATP-binding protein dppD (TC 3.A.1.5.2)(BSU12950);Dipeptide-binding ABC transporter, periplasmic substrate-binding component (TC 3.A.1.5.2)(BSU12960)	atp_c + gly_met__L_e + h2o_c --> adp_c + gly_met__L_c + h_c + pi_c	BSU12930 and BSU12940 and BSU12950 and BSU12960	['BSU12930 and BSU12940 and BSU12950 and BSU12960']	BSU12930 and BSU12940 and BSU12950 and BSU12960
Same	DIPEPabc12	Dipeptide transport system permease protein dppB (TC 3.A.1.5.2);Dipeptide transport system permease protein dppC (TC 3.A.1.5.2)(BSU12940);Dipeptide transport ATP-binding protein dppD (TC 3.A.1.5.2)(BSU12950);Dipeptide-binding ABC transporter, periplasmic substrate-binding component (TC 3.A.1.5.2)(BSU12960)	atp_c + h2o_c + met_L_ala__L_e --> adp_c + h_c + met_L_ala__L_c + pi_c	BSU12930 and BSU12940 and BSU12950 and BSU12960	['BSU12930 and BSU12940 and BSU12950 and BSU12960']	BSU12930 and BSU12940 and BSU12950 and BSU12960
Same	DIPEPabc13	Dipeptide transport system permease protein dppB (TC 3.A.1.5.2);Dipeptide transport system permease protein dppC (TC 3.A.1.5.2)(BSU12940);Dipeptide transport ATP-binding protein dppD (TC 3.A.1.5.2)(BSU12950);Dipeptide-binding ABC transporter, periplasmic substrate-binding component (TC 3.A.1.5.2)(BSU12960)	atp_c + cpd11589_e + h2o_c --> adp_c + cpd11589_c + h_c + pi_c	BSU12930 and BSU12940 and BSU12950 and BSU12960	['BSU12930 and BSU12940 and BSU12950 and BSU12960']	BSU12930 and BSU12940 and BSU12950 and BSU12960
Same	DIPEPabc14	Dipeptide transport system permease protein dppB (TC 3.A.1.5.2);Dipeptide transport system permease protein dppC (TC 3.A.1.5.2)(BSU12940);Dipeptide transport ATP-binding protein dppD (TC 3.A.1.5.2)(BSU12950);Dipeptide-binding ABC transporter, periplasmic substrate-binding component (TC 3.A.1.5.2)(BSU12960)	atp_c + gly_pro__L_e + h2o_c --> adp_c + gly_pro__L_c + h_c + pi_c	BSU12930 and BSU12940 and BSU12950 and BSU12960	['BSU12930 and BSU12940 and BSU12950 and BSU12960']	BSU12930 and BSU12940 and BSU12950 and BSU12960
Same	DIPEPabc15	Dipeptide transport system permease protein dppB (TC 3.A.1.5.2);Dipeptide transport system permease protein dppC (TC 3.A.1.5.2)(BSU12940);Dipeptide transport ATP-binding protein dppD (TC 3.A.1.5.2)(BSU12950);Dipeptide-binding ABC transporter, periplasmic substrate-binding component (TC 3.A.1.5.2)(BSU12960)	atp_c + cgly_e + h2o_c --> adp_c + cgly_c + h_c + pi_c	BSU12930 and BSU12940 and BSU12950 and BSU12960	['BSU12930 and BSU12940 and BSU12950 and BSU12960']	BSU12930 and BSU12940 and BSU12950 and BSU12960
Same	DIPEPabc2	Dipeptide transport system permease protein dppB (TC 3.A.1.5.2);Dipeptide transport system permease protein dppC (TC 3.A.1.5.2)(BSU12940);Dipeptide transport ATP-binding protein dppD (TC 3.A.1.5.2)(BSU12950);Dipeptide-binding ABC transporter, periplasmic substrate-binding component (TC 3.A.1.5.2)(BSU12960)	ala_L_gln__L_e + atp_c + h2o_c --> adp_c + ala_L_gln__L_c + h_c + pi_c	BSU12930 and BSU12940 and BSU12950 and BSU12960	['BSU12930 and BSU12940 and BSU12950 and BSU12960']	BSU12930 and BSU12940 and BSU12950 and BSU12960
Same	DIPEPabc3	Dipeptide transport system permease protein dppB (TC 3.A.1.5.2);Dipeptide transport system permease protein dppC (TC 3.A.1.5.2)(BSU12940);Dipeptide transport ATP-binding protein dppD (TC 3.A.1.5.2)(BSU12950);Dipeptide-binding ABC transporter, periplasmic substrate-binding component (TC 3.A.1.5.2)(BSU12960)	ala_L_glu__L_e + atp_c + h2o_c --> adp_c + ala_L_glu__L_c + h_c + pi_c	BSU12930 and BSU12940 and BSU12950 and BSU12960	['BSU12930 and BSU12940 and BSU12950 and BSU12960']	BSU12930 and BSU12940 and BSU12950 and BSU12960
Same	DIPEPabc4	Dipeptide transport system permease protein dppB (TC 3.A.1.5.2);Dipeptide transport system permease protein dppC (TC 3.A.1.5.2)(BSU12940);Dipeptide transport ATP-binding protein dppD (TC 3.A.1.5.2)(BSU12950);Dipeptide-binding ABC transporter, periplasmic substrate-binding component (TC 3.A.1.5.2)(BSU12960)	L_alagly_e + atp_c + h2o_c --> L_alagly_c + adp_c + h_c + pi_c	BSU12930 and BSU12940 and BSU12950 and BSU12960	['BSU12930 and BSU12940 and BSU12950 and BSU12960']	BSU12930 and BSU12940 and BSU12950 and BSU12960
Same	DIPEPabc5	Dipeptide transport system permease protein dppB (TC 3.A.1.5.2);Dipeptide transport system permease protein dppC (TC 3.A.1.5.2)(BSU12940);Dipeptide transport ATP-binding protein dppD (TC 3.A.1.5.2)(BSU12950);Dipeptide-binding ABC transporter, periplasmic substrate-binding component (TC 3.A.1.5.2)(BSU12960)	ala_his_e + atp_c + h2o_c --> adp_c + ala_his_c + h_c + pi_c	BSU12930 and BSU12940 and BSU12950 and BSU12960	['BSU12930 and BSU12940 and BSU12950 and BSU12960']	BSU12930 and BSU12940 and BSU12950 and BSU12960
Same	DIPEPabc6	Dipeptide transport system permease protein dppB (TC 3.A.1.5.2);Dipeptide transport system permease protein dppC (TC 3.A.1.5.2)(BSU12940);Dipeptide transport ATP-binding protein dppD (TC 3.A.1.5.2)(BSU12950);Dipeptide-binding ABC transporter, periplasmic substrate-binding component (TC 3.A.1.5.2)(BSU12960)	ala_L_leu__L_e + atp_c + h2o_c --> adp_c + ala_L_leu__L_c + h_c + pi_c	BSU12930 and BSU12940 and BSU12950 and BSU12960	['BSU12930 and BSU12940 and BSU12950 and BSU12960']	BSU12930 and BSU12940 and BSU12950 and BSU12960
Same	DIPEPabc7	Dipeptide transport system permease protein dppB (TC 3.A.1.5.2);Dipeptide transport system permease protein dppC (TC 3.A.1.5.2)(BSU12940);Dipeptide transport ATP-binding protein dppD (TC 3.A.1.5.2)(BSU12950);Dipeptide-binding ABC transporter, periplasmic substrate-binding component (TC 3.A.1.5.2)(BSU12960)	ala_L_Thr__L_e + atp_c + h2o_c --> adp_c + ala_L_Thr__L_c + h_c + pi_c	BSU12930 and BSU12940 and BSU12950 and BSU12960	['BSU12930 and BSU12940 and BSU12950 and BSU12960']	BSU12930 and BSU12940 and BSU12950 and BSU12960
Same	DIPEPabc8	Dipeptide transport system permease protein dppB (TC 3.A.1.5.2);Dipeptide transport system permease protein dppC (TC 3.A.1.5.2)(BSU12940);Dipeptide transport ATP-binding protein dppD (TC 3.A.1.5.2)(BSU12950);Dipeptide-binding ABC transporter, periplasmic substrate-binding component (TC 3.A.1.5.2)(BSU12960)	atp_c + gly_asn__L_e + h2o_c --> adp_c + gly_asn__L_c + h_c + pi_c	BSU12930 and BSU12940 and BSU12950 and BSU12960	['BSU12930 and BSU12940 and BSU12950 and BSU12960']	BSU12930 and BSU12940 and BSU12950 and BSU12960
Same	DIPEPabc9	Dipeptide transport system permease protein dppB (TC 3.A.1.5.2);Dipeptide transport system permease protein dppC (TC 3.A.1.5.2)(BSU12940);Dipeptide transport ATP-binding protein dppD (TC 3.A.1.5.2)(BSU12950);Dipeptide-binding ABC transporter, periplasmic substrate-binding component (TC 3.A.1.5.2)(BSU12960)	atp_c + gly_gln__L_e + h2o_c --> adp_c + gly_gln__L_c + h_c + pi_c	BSU12930 and BSU12940 and BSU12950 and BSU12960	['BSU12930 and BSU12940 and BSU12950 and BSU12960']	BSU12930 and BSU12940 and BSU12950 and BSU12960
Same	THMabc	Duplicated ATPase component YkoD of energizing module of thiamin-regulated ECF transporter for HydroxyMethylPyrimidine;Transmembrane component YkoC of energizing module of thiamin-regulated ECF transporter for HydroxyMethylPyrimidine(BSU13210);Substrate-specific component YkoE of thiamin-regulated ECF transporter for HydroxyMethylPyrimidine(BSU13230);Additional substrate-binding component of thia…	atp_c + h2o_c + thm_e --> adp_c + h_c + pi_c + thm_c	BSU13210 and BSU13220 and BSU13230 and BSU13240	['BSU13210 and BSU13220 and BSU13230 and BSU13240']	BSU13210 and BSU13220 and BSU13230 and BSU13240
Same	GAMpts	Phosphoenolpyruvate-protein phosphotransferase of PTS system (EC 2.7.3.9);PTS system, Glucosamine-specific IIA component (EC 2.7.1.69)|PTS system, Glucosamine-specific IIB component (EC 2.7.1.69)|PTS system, Glucosamine-specific IIC component (EC 2.7.1.69)(BSU02350);Phosphocarrier protein of PTS system(BSU13900)	gam_e + pep_c --> gam6p_c + pyr_c	BSU13900 and BSU13910 and BSU02350	['BSU13900 and BSU13910 and BSU02350']	BSU13900 and BSU13910 and BSU02350
Same	ACGApts	PTS system, N-acetylglucosamine-specific IIB component (EC 2.7.1.69)|PTS system, N-acetylglucosamine-specific IIC component (EC 2.7.1.69);Phosphoenolpyruvate-protein phosphotransferase of PTS system (EC 2.7.3.9)(BSU13910);Phosphocarrier protein of PTS system(BSU13900)	acgam_e + pep_c --> acgam6p_c + pyr_c	BSU13900 and BSU13910 and BSU07700	['BSU13900 and BSU13910 and BSU07700']	BSU13900 and BSU13910 and BSU07700
Same	TREpts	PTS system, trehalose-specific IIB component (EC 2.7.1.69)|PTS system, trehalose-specific IIC component (EC 2.7.1.69);Phosphoenolpyruvate-protein phosphotransferase of PTS system (EC 2.7.3.9)(BSU13910);Phosphocarrier protein of PTS system(BSU13900)	pep_c + tre_e --> pyr_c + tre6p_c	BSU13900 and BSU13910 and BSU07800	['BSU13900 and BSU13910 and BSU07800']	BSU13900 and BSU13910 and BSU07800
Same	MALTpts	PTS system, maltose and glucose-specific IIB component (EC 2.7.1.69)|PTS system, maltose and glucose-specific IIC component (EC 2.7.1.69);Phosphoenolpyruvate-protein phosphotransferase of PTS system (EC 2.7.3.9)(BSU13910);Phosphocarrier protein of PTS system(BSU13900)	malt_e + pep_c --> malt6p_c + pyr_c	BSU13900 and BSU13910 and BSU08200	['BSU13900 and BSU13910 and BSU08200']	BSU13900 and BSU13910 and BSU08200
Same	SUCpts	Phosphoenolpyruvate-protein phosphotransferase of PTS system (EC 2.7.3.9);PTS system, sucrose-specific IIB component (EC 2.7.1.69)|PTS system, sucrose-specific IIC component (EC 2.7.1.69)(BSU38050);PTS system, sucrose-specific IIB component; PTS system, sucrose-specific IIC component(BSU38410);Phosphocarrier protein of PTS system(BSU13900)	pep_c + sucr_e --> pyr_c + suc6p_c	BSU13900 and BSU13910 and BSU38050	['BSU13900 and BSU13910 and BSU38050']	BSU13900 and BSU13910 and BSU38050
Same	SALCpts	Phosphoenolpyruvate-protein phosphotransferase of PTS system (EC 2.7.3.9);PTS system, beta-glucoside-specific IIA component (EC 2.7.1.69)|PTS system, beta-glucoside-specific IIB component (EC 2.7.1.69)|PTS system, beta-glucoside-specific IIC component (EC 2.7.1.69)(BSU39270);Phosphocarrier protein of PTS system(BSU13900)	pep_c + salcn_e --> pyr_c + salcn6p_c	BSU13900 and BSU13910 and BSU39270	['BSU13900 and BSU13910 and BSU39270']	BSU13900 and BSU13910 and BSU39270
Same	ARBTptspp	Phosphoenolpyruvate-protein phosphotransferase of PTS system (EC 2.7.3.9);PTS system, beta-glucoside-specific IIA component (EC 2.7.1.69)|PTS system, beta-glucoside-specific IIB component (EC 2.7.1.69)|PTS system, beta-glucoside-specific IIC component (EC 2.7.1.69)(BSU39270);Phosphocarrier protein of PTS system(BSU13900)	arbt_e + pep_c --> arbt6p_c + pyr_c	BSU13900 and BSU13910 and BSU39270	['BSU13900 and BSU13910 and BSU39270']	BSU13900 and BSU13910 and BSU39270
Same	CYOO3	Cytochrome c oxidase polypeptide II (EC 1.9.3.1);Cytochrome c oxidase polypeptide I (EC 1.9.3.1)(BSU14900);Cytochrome c oxidase polypeptide III (EC 1.9.3.1)(BSU14910);Cytochrome c oxidase, subunit IV (EC 1.9.3.1)(BSU14920)	2.0 focytc_c + 6.0 h_c + 0.5 o2_c --> 2.0 ficytC_c + h2o_c + 4.0 h_e	BSU14890 and BSU14900 and BSU14910 and BSU14920	['BSU14890 and BSU14900 and BSU14910 and BSU14920']	BSU14890 and BSU14900 and BSU14910 and BSU14920
Same	DHORDfum	Dihydroorotate dehydrogenase, catalytic subunit (EC 1.3.3.1);Dihydroorotate dehydrogenase electron transfer subunit (EC 1.3.3.1)(BSU15530)	dhor__S_c + o2_c --> h2o2_c + orot_c	BSU15530 and BSU15540	['BSU15540 and BSU15530']	BSU15530 and BSU15540
Same	SERD_L	L-serine dehydratase, beta subunit (EC 4.3.1.17);L-serine dehydratase, alpha subunit (EC 4.3.1.17)(BSU15860)	ser__L_c --> nh4_c + pyr_c	BSU15850 and BSU15860	['BSU15860 and BSU15850']	BSU15850 and BSU15860
Same	SUCOAS	Succinyl-CoA ligase [ADP-forming] beta chain (EC 6.2.1.5);Succinyl-CoA ligase [ADP-forming] alpha chain (EC 6.2.1.5)(BSU16100)	atp_c + coa_c + succ_c <=> adp_c + pi_c + succoa_c	BSU16090 and BSU16100	['BSU16090 and BSU16100']	BSU16090 and BSU16100
Same	BUTCT	Acetoacetyl-CoA transferase, beta subunit (EC 2.8.3.8);Acetoacetyl-CoA transferase, alpha subunit (EC 2.8.3.8)(BSU19730)	ac_c + btcoa_c <=> C00246_c + accoa_c	BSU19720 and BSU19730	['BSU19720 and BSU19730']	BSU19720 and BSU19730
Same	CYOR3m	Menaquinone-cytochrome C oxidoreductase, cytochrome C subunit;Menaquinone-cytochrome c reductase, cytochrome B subunit(BSU22550);Menaquinone-cytochrome C reductase iron-sulfur subunit(BSU22560)	2.0 ficytC_c + h_c --> C00828_c + 2.0 focytc_c + 3.0 h_e	BSU22540 and BSU22550 and BSU22560	['BSU22560 and BSU22550 and BSU22540']	BSU22540 and BSU22550 and BSU22560
Same	SERH	Tryptophan synthase alpha chain (EC 4.2.1.20);Tryptophan synthase beta chain (EC 4.2.1.20)(BSU22640)	3ig3p_c + ser__L_c <=> g3p_c + h2o_c + trp__L_c	BSU22630 and BSU22640	['BSU22630 and BSU22640 and BSU22640 and BSU22630']	BSU22630 and BSU22640
Same	TRPS2	Tryptophan synthase alpha chain (EC 4.2.1.20);Tryptophan synthase beta chain (EC 4.2.1.20)(BSU22640)	indole_c + ser__L_c <=> h2o_c + trp__L_c	BSU22630 and BSU22640	['BSU22630 and BSU22640']	BSU22630 and BSU22640
Same	TRPS3	Tryptophan synthase alpha chain (EC 4.2.1.20);Tryptophan synthase beta chain (EC 4.2.1.20)(BSU22640)	3ig3p_c <=> g3p_c + indole_c	BSU22630 and BSU22640	['BSU22630 and BSU22640']	BSU22630 and BSU22640
Same	GGPS_1	Heptaprenyl diphosphate synthase component II (EC 2.5.1.30);Heptaprenyl diphosphate synthase component I (EC 2.5.1.30)(BSU22760)	frdp_c + ipdp_c --> ggdp_c + ppi_c	BSU22740 and BSU22760	['BSU22760 and BSU22740']	BSU22740 and BSU22760
Same	HEXTT	Heptaprenyl diphosphate synthase component II (EC 2.5.1.30);Heptaprenyl diphosphate synthase component I (EC 2.5.1.30)(BSU22760)	hexdp_c + ipdp_c --> hepdp_c + ppi_c	BSU22740 and BSU22760	['BSU22760 and BSU22740']	BSU22740 and BSU22760
Same	PPTTm	Heptaprenyl diphosphate synthase component II (EC 2.5.1.30);Heptaprenyl diphosphate synthase component I (EC 2.5.1.30)(BSU22760)	ipdp_c + pendp_c --> hexdp_c + ppi_c	BSU22740 and BSU22760	['BSU22760 and BSU22740']	BSU22740 and BSU22760
Same	GGTT	Heptaprenyl diphosphate synthase component II (EC 2.5.1.30);Heptaprenyl diphosphate synthase component I (EC 2.5.1.30)(BSU22760)	ggdp_c + ipdp_c --> pendp_c + ppi_c	BSU22740 and BSU22760	['BSU22760 and BSU22740']	BSU22740 and BSU22760
Same	MOD	Branched-chain alpha-keto acid dehydrogenase, E1 component, beta subunit (EC 1.2.4.4);Branched-chain alpha-keto acid dehydrogenase, E1 component, alpha subunit (EC 1.2.4.4)(BSU24050)	3mob_c + h_c + thmpp_c --> 2mhop_c + co2_c	BSU24040 and BSU24050	['BSU24050 and BSU24040']	BSU24040 and BSU24050
Same	R07600	Branched-chain alpha-keto acid dehydrogenase, E1 component, beta subunit (EC 1.2.4.4);Branched-chain alpha-keto acid dehydrogenase, E1 component, alpha subunit (EC 1.2.4.4)(BSU24050)	2mhop_c + lpam_c <=> 2mpdhl_c + thmpp_c	BSU24040 and BSU24050	['BSU24050 and BSU24040']	BSU24040 and BSU24050
Same	MOD_4mop	Branched-chain alpha-keto acid dehydrogenase, E1 component, beta subunit (EC 1.2.4.4);Branched-chain alpha-keto acid dehydrogenase, E1 component, alpha subunit (EC 1.2.4.4)(BSU24050)	4mop_c + h_c + thmpp_c --> 3mhtpp_c + co2_c	BSU24040 and BSU24050	['BSU24050 and BSU24040']	BSU24040 and BSU24050
Same	R07602	Branched-chain alpha-keto acid dehydrogenase, E1 component, beta subunit (EC 1.2.4.4);Branched-chain alpha-keto acid dehydrogenase, E1 component, alpha subunit (EC 1.2.4.4)(BSU24050)	3mhtpp_c + lpam_c <=> 3mbdhl_c + thmpp_c	BSU24040 and BSU24050	['BSU24050 and BSU24040']	BSU24040 and BSU24050
Same	MOD_3mop	Branched-chain alpha-keto acid dehydrogenase, E1 component, beta subunit (EC 1.2.4.4);Branched-chain alpha-keto acid dehydrogenase, E1 component, alpha subunit (EC 1.2.4.4)(BSU24050)	3mop_c + h_c + thmpp_c --> 2mhob_c + co2_c	BSU24040 and BSU24050	['BSU24050 and BSU24040']	BSU24040 and BSU24050
Same	R07604	Branched-chain alpha-keto acid dehydrogenase, E1 component, beta subunit (EC 1.2.4.4);Branched-chain alpha-keto acid dehydrogenase, E1 component, alpha subunit (EC 1.2.4.4)(BSU24050)	2mhob_c + lpam_c <=> 2mbdhl_c + thmpp_c	BSU24040 and BSU24050	['BSU24050 and BSU24040']	BSU24040 and BSU24050
Same	GLYTLm	Glycyl-tRNA synthetase beta chain (EC 6.1.1.14);Glycyl-tRNA synthetase alpha chain (EC 6.1.1.14)(BSU25270)	atp_c + gly_c + trnagly_c --> amp_c + glytrna_c + ppi_c	BSU25260 and BSU25270	['BSU25270 and BSU25260']	BSU25260 and BSU25270
Same	IPPMIa	3-isopropylmalate dehydratase small subunit (EC 4.2.1.33);3-isopropylmalate dehydratase large subunit (EC 4.2.1.33)(BSU28260)	3c2hmp_c <=> 2ippm_c + h2o_c	BSU28250 and BSU28260	['BSU28260 and BSU28250']	( BSU28250 and BSU28260 )
Same	ACAS_2ahbut	Acetolactate synthase small subunit (EC 2.2.1.6);Acetolactate synthase large subunit (EC 2.2.1.6)(BSU28310)	2ahethmpp_c + 2obut_c <=> 2ahbut_c + thmpp_c	BSU28300 and BSU28310	['BSU28310 and BSU28300']	BSU28300 and BSU28310
Same	SUCD1	Succinate dehydrogenase iron-sulfur protein (EC 1.3.99.1);Succinate dehydrogenase flavoprotein subunit (EC 1.3.99.1)(BSU28440);Succinate dehydrogenase cytochrome b558 subunit(BSU28450)	fad_c + succ_c <=> fadh2_c + fum_c	BSU28430 and BSU28440 and BSU28450	['BSU28440 and BSU28430 and BSU28450']	BSU28430 and BSU28440 and BSU28450
Same	PHETRS	Phenylalanyl-tRNA synthetase beta chain (EC 6.1.1.20);Phenylalanyl-tRNA synthetase alpha chain (EC 6.1.1.20)(BSU28640)	atp_c + phe__L_c + trnaphe_c --> amp_c + phetrna_c + ppi_c	BSU28630 and BSU28640	['BSU28640 and BSU28630']	BSU28630 and BSU28640
Same	ACCOAC_1	Acetyl-coenzyme A carboxyl transferase alpha chain (EC 6.4.1.2);Acetyl-coenzyme A carboxyl transferase beta chain (EC 6.4.1.2)(BSU29210)	accoa_c + cbtnCCP_c <=> btnCCP_c + malcoa_c	BSU29210 and BSU29200	['BSU29200 and BSU29210']	BSU29210 and BSU29200
Same	NAt3_1	Na(+) H(+) antiporter subunit E (TC 2.A.63.1.2);Na(+) H(+) antiporter subunit A (TC 2.A.63.1.2)(BSU31600);Na(+) H(+) antiporter subunit B (TC 2.A.63.1.2)(BSU31610);Na(+) H(+) antiporter subunit C (TC 2.A.63.1.2)(BSU31620);Na(+) H(+) antiporter subunit D (TC 2.A.63.1.2)(BSU31630);Na(+) H(+) antiporter subunit F (TC 2.A.63.1.2)(BSU31650);Na(+) H(+) antiporter subunit G (TC 2.A.63.1.2)(BSU31660)	h_c + na1_e <=> h_e + na1_c	BSU31600 and BSU31610 and BSU31620 and BSU31630 and BSU31640 and BSU31650 and BSU31660	['BSU31600 and BSU31610 and BSU31620 and BSU31630 and BSU31640 and BSU31650 and BSU31660']	BSU31600 and BSU31610 and BSU31620 and BSU31630 and BSU31640 and BSU31650 and BSU31660
Same	SULR	Sulfite reductase [NADPH] hemoprotein beta-component (EC 1.8.1.2);Sulfite reductase [NADPH] flavoprotein alpha-component (EC 1.8.1.2)(BSU33440)	4.0 h_c + 3.0 nadph_c + so3_c --> 3.0 h2o_c + h2s_c + 3.0 nadp_c	BSU33430 and BSU33440	['BSU33430 and BSU33440']	BSU33430 and BSU33440
Same	CRNabc	Osmotically activated L-carnitine/choline ABC transporter, permease protein OpuCD;Osmotically activated L-carnitine/choline ABC transporter, substrate-binding protein OpuCC(BSU33810);Osmotically activated L-carnitine/choline ABC transporter, permease protein OpuCB(BSU33820);Osmotically activated L-carnitine/choline ABC transporter, ATP-binding protein OpuCA(BSU33830)	atp_c + crn_e + h2o_c --> adp_c + crn_c + h_c + pi_c	BSU33800 and BSU33810 and BSU33820 and BSU33830	['BSU33830 and BSU33820 and BSU33810 and BSU33800']	BSU33800 and BSU33810 and BSU33820 and BSU33830
Same	ECTOINEabc	Osmotically activated L-carnitine/choline ABC transporter, permease protein OpuCD;Osmotically activated L-carnitine/choline ABC transporter, substrate-binding protein OpuCC(BSU33810);Osmotically activated L-carnitine/choline ABC transporter, permease protein OpuCB(BSU33820);Osmotically activated L-carnitine/choline ABC transporter, ATP-binding protein OpuCA(BSU33830)	atp_c + ectoine_e + h2o_c --> adp_c + ectoine_c + h_c + pi_c	BSU33800 and BSU33810 and BSU33820 and BSU33830	['BSU33830 and BSU33820 and BSU33810 and BSU33800']	BSU33800 and BSU33810 and BSU33820 and BSU33830
Same	IG3PS	Imidazole glycerol phosphate synthase cyclase subunit (EC 4.1.3.-);Imidazole glycerol phosphate synthase amidotransferase subunit (EC 2.4.2.-)(BSU34890)	gln__L_c + prlp_c --> aicar_c + eig3p_c + glu__L_c + h_c	BSU34870 and BSU34890	['BSU34870 and BSU34890']	BSU34870 and BSU34890
Same	rxn10194	Teichoic acid export ATP-binding protein TagH (EC 3.6.3.40);Teichoic acid translocation permease protein TagG(BSU35710)	cpd15666_c + prenoN_acid_c <=> cpd15667_c + udcpp_w_c	BSU35700 and BSU35710	['BSU35710 and BSU35700']	BSU35700 and BSU35710
Same	rxn10195	Teichoic acid export ATP-binding protein TagH (EC 3.6.3.40);Teichoic acid translocation permease protein TagG(BSU35710)	cpd15666_c + prenoN_ated_c <=> cpd15669_c + udcpp_w_c	BSU35700 and BSU35710	['BSU35710 and BSU35700']	BSU35700 and BSU35710
Same	rxn10196	Teichoic acid export ATP-binding protein TagH (EC 3.6.3.40);Teichoic acid translocation permease protein TagG(BSU35710)	cpd15663_c + cpd15666_c <=> cpd15668_c + udcpp_w_c	BSU35700 and BSU35710	['BSU35710 and BSU35700']	BSU35700 and BSU35710
Same	UREA	Urease alpha subunit (EC 3.5.1.5);Urease beta subunit (EC 3.5.1.5)(BSU36650);Urease gamma subunit (EC 3.5.1.5)(BSU36660)	h2o_c + 2.0 h_c + urea_c --> co2_c + 2.0 nh4_c	BSU36640 and BSU36650 and BSU36660	['BSU36660 and BSU36650 and BSU36640']	BSU36640 and BSU36650 and BSU36660
Same	CYTB_B3	AA3-600 quinol oxidase subunit IV;AA3-600 quinol oxidase subunit IIII(BSU38150);AA3-600 quinol oxidase subunit I(BSU38160);AA3-600 quinol oxidase subunit II(BSU38170)	4.0 h_c + 0.5 o2_c --> C00828_c + h2o_c + 4.0 h_e	BSU38140 and BSU38150 and BSU38160 and BSU38170	['BSU38170 and BSU38160 and BSU38150 and BSU38140']	BSU38140 and BSU38150 and BSU38160 and BSU38170
Same	OCOAT1	Butyrate-acetoacetate CoA-transferase subunit B (EC 2.8.3.9);Butyrate-acetoacetate CoA-transferase subunit A (EC 2.8.3.9)(BSU38990)	acac_c + succoa_c <=> aacoa_c + succ_c	BSU38980 and BSU38990	['BSU38990 and BSU38980']	BSU38980 and BSU38990
Same	R01365	Butyrate-acetoacetate CoA-transferase subunit B (EC 2.8.3.9);Butyrate-acetoacetate CoA-transferase subunit A (EC 2.8.3.9)(BSU38990)	acac_c + btcoa_c <=> C00246_c + aacoa_c	BSU38980 and BSU38990	['BSU38990 and BSU38980']	BSU38980 and BSU38990
Manual extend (GPRuler correct)	26DPAi	Dipicolinate synthase subunit A (EC 4.2.1.52);Dipicolinate synthase subunit B(BSU16740)	23dhdp_c + nad_c <=> DPA_c + h_c + nadh_c	BSU16730 or BSU16740	['BSU16730 and BSU16740']	BSU16730 and BSU16740	SpoVFA (BSU16730) is a dipicolinate synthase subunit A; SpoVFB (BSU16740) is a dipicolinate synthase subunit B.	https://www.genome.jp/brite/bsu00001+BSU16730+BSU16740
Manual extend (GPRuler correct)	RBFSb	Riboflavin synthase alpha chain (EC 2.5.1.9);riboflavin biosynthesis(BSU23240)	2.0 dmlz_c --> 4r5au_c + ribflv_c	BSU23270 or BSU23240	['BSU23270']	BSU23270	RibT (BSU23240) is not involved in the last step of the riboflavin synthesis reaction.	https://www.uniprot.org/uniprotkb/P16440;https://www.uniprot.org/uniprotkb/P17622
Manual extend (GPRuler correct)	IPPMIb	3-isopropylmalate dehydratase small subunit (EC 4.2.1.33);3-isopropylmalate dehydratase large subunit (EC 4.2.1.33)(BSU28260)	3c3hmp_c <=> 2ippm_c + h2o_c	BSU28260 or BSU28250	['BSU28260 and BSU28250']	BSU28260 and BSU28250	Heterodimer of LeuC(BSU28260) and LeuD(BSU28250).	https://www.uniprot.org/uniprotkb/P80858;https://www.uniprot.org/uniprotkb/P94568;
Manual extend (Neither is correct)	GLMS_syn	Ferredoxin-dependent glutamate synthase (EC 1.4.7.1)	fdxox_c + 2.0 glu__L_c <=> akg_c + fdxrd_c + gln__L_c + 2.0 h_c	BSU06590	['BSU18450 and BSU18440 and BSU06590']	delete reaction	In UniProt and KEGG, we can not find any gene which is responsible for Glutamate synthase (Ferredoxin) transport in Bacillus subtilis (strain 168).	https://www.uniprot.org/uniprotkb/P39812;
Manual extend (Neither is correct)	PDHbr	Dihydrolipoamide acetyltransferase component of pyruvate dehydrogenase complex (EC 2.3.1.12)	accoa_c + dhlam_c <=> adhlam_c + coa_c	BSU14600	['BSU08080 and BSU14600']	delete reaction	This reaction is part of the pyruvate dehydrogenase, we added reaction 'PDH' to achieve direct conversion of 'pyr' to 'accoa' just like iML1515, therefore we removed this reaction
DiffeManual extendrent (Neither is correct)	R07618	Dihydrolipoamide dehydrogenase of pyruvate dehydrogenase complex (EC 1.8.1.4);Dihydrolipoamide dehydrogenase of branched-chain alpha-keto acid dehydrogenase (EC 1.8.1.4)(BSU24060)	dhlam_c + nad_c <=> h_c + lpam_c + nadh_c	BSU14610 or BSU24060	['BSU08090 and BSU24060 and BSU14610']	delete reaction	This reaction is part of the pyruvate dehydrogenase, we added reaction 'PDH' to achieve direct conversion of 'pyr' to 'accoa' just like iML1515, therefore we removed this reaction
Manual extend (Neither is correct)	PDH	Complex that carries out the oxidative decarboxylation of pyruvate to form acetyl-CoA	coa_c + nad_c + pyr_c ⇌ accoa_c + co2_c + nadh_c			BSU14580 and BSU14590 and BSU14600 and BSU14610	Complex that carries out the oxidative decarboxylation of pyruvate to form acetyl-CoA; comprises subunits possessing three catalytic activities: pyruvate dehydrogenase (E1), dihydrolipoamide S-acetyltransferase (E2), and dihydrolipoamide dehydrogenase (E3). E1:PdhA(BUS14580) is Pyruvate dehydrogenase E1 component subunit alpha; PdhB(BSU14590) is Pyruvate dehydrogenase E1 component subunit beta. E…	https://biocyc.org/BSUB/NEW-IMAGE?object=GO:0045254 ; https://www.uniprot.org/uniprotkb/P21883; https://www.uniprot.org/uniprotkb/P21881; https://www.uniprot.org/uniprotkb/P21882; https://www.uniprot.org/uniprotkb/P21880
Manual extend (Neither is correct)	PPCOAC	Acetyl-coenzyme A carboxyl transferase alpha chain (EC 6.4.1.2)|Acetyl-coenzyme A carboxyl transferase beta chain (EC 6.4.1.2)|Propionyl-CoA carboxylase beta chain (EC 6.4.1.3)	atp_c + hco3_c + ppcoa_c --> adp_c + h_c + mmcoa__S_c + pi_c	BSU23920	['BSU23920']	BSU23920 and BSU24340	BSU23920 is a putative propionyl-CoA carboxylase beta chain; We found Propionyl-CoA carboxylase alpha chain (SPO1101) in Ruegeria pomeroyi (strain ATCC 700808 / DSM 15171 / DSS-3) (Silicibacter pomeroyi), has 50% similarity with BSU24340.	https://www.uniprot.org/uniprotkb/P54541;https://www.uniprot.org/uniprotkb/P49787;
Manual extend (Neither is correct)	GSNabc	guanosine ABC transporter	atp_c + gsn_e + h2o_c --> adp_c + gsn_c + h_c + pi_c			BSU31540 and BSU31550 and BSU31560 and BSU31570	BSU31540 and BSU31550 and BSU31560 and BSU31570 form an ABC transporter complex involved in the uptake of guanosine, which is composed of two ATP-binding proteins (NupO-BSU31550), two transmembrane proteins (NupP-BSU31560 and NupQ-BSU31570) and a solute-binding protein (NupN-BSU31540)	https://www.uniprot.org/uniprotkb/O05255; https://www.uniprot.org/uniprotkb/O05253; https://www.uniprot.org/uniprotkb/O05254; https://www.uniprot.org/uniprotkb/O05255
Manual extend (Neither is correct)	r0163	2-oxoglutarate dehydrogenase E1 component (EC 1.2.4.2)	akg_c + h_c + thmpp_c --> HC01435_c + co2_c	BSU19370	['BSU19370']	delete reaction	This reaction is part of the 2-oxoglutarate dehydrogenase, we added reaction 'AKGDH' to achieve direct conversion of 'akg' to 'succoa' just like iML1515, therefore we removed this reaction
Manual extend (Neither is correct)	AKGDb	Dihydrolipoamide succinyltransferase component (E2) of 2-oxoglutarate dehydrogenase complex (EC 2.3.1.61)	dhlam_c + succoa_c <=> coa_c + sdhlam_c	BSU19360	['BSU19360']	delete reaction	This reaction is part of the 2-oxoglutarate dehydrogenase, we added reaction 'AKGDH' to achieve direct conversion of 'akg' to 'succoa' just like iML1515, therefore we removed this reaction
Manual extend (Neither is correct)	R03316	2-oxoglutarate dehydrogenase E1 component (EC 1.2.4.2)	HC01435_c + lpam_c <=> sdhlam_c + thmpp_c	BSU19370	['BSU19370']	delete reaction	This reaction is part of the 2-oxoglutarate dehydrogenase, we added reaction 'AKGDH' to achieve direct conversion of 'akg' to 'succoa' just like iML1515, therefore we removed this reaction
Manual extend (Neither is correct)	AKGDH	2-oxoglutarate dehydrogenase complex	akg_c + coa_c + nad_c --> co2_c + nadh_c + succoa_c			(BSU19360 and BSU19370 and BSU14610)	the 2-oxoglutarate dehydrogenase (OGDH) complex composed of E1 (2-oxoglutarate dehydrogenase), E2 (dihydrolipoamide succinyltransferase) and E3 (dihydrolipoamide dehydrogenase);E1:OdhA(BSU19370) is Pyruvate dehydrogenase E1 component subunit alpha; PdhB(BSU14590) is Pyruvate dehydrogenase E1 component subunit beta. E2:OdhB(BSU19360) is Dihydrolipoyllysine-residue acetyltransferase component of py…	https://www.uniprot.org/uniprotkb/P16263; https://www.uniprot.org/uniprotkb/P23129; https://www.uniprot.org/uniprotkb/P21880
Manual extend (Neither is correct)	FCLT	Deferrochelatase	fe2_c + ppp9_c <=> 2.0 h_c + pheme_c	BSU10130		BSU38260	Involved in the recovery of exogenous heme iron. Extracts iron from heme while preserving the protoporphyrin ring intact	https://www.uniprot.org/uniprotkb/P3959
Manual extend (Neither is correct)	FCLT3	Coproporphyrin III ferrochelatase	fe2_c + cpppg3_c <=> fecpp3 + 2h_c			BSU10130	new reaction,Add metabolite(Fe-coproporphyrin III|fecpp3),bound(0,1000)	https://www.uniprot.org/uniprotkb/P32396
Manual extend (Neither is correct)	ALPHNH	Allophanate hydrolase subunit 1 (EC 3.5.1.54)|Allophanate hydrolase subunit 2 (EC 3.5.1.54)	allphn_c + h2o_c + 3.0 h_c --> 2.0 co2_c + 2.0 nh4_c	BSU04080	['BSU04050 and BSU04080 and BSU04090']	delete reaction	In UniProt and KEGG, we can not find any gene which is responsible for hydrolysis of urea in Bacillus subtilis (strain 168).These genes are part of a 5-oxoprolinase complex composed of PxpA(BSU04050), PxpB(BSU04080), and PxpC(BSU04090).	https://www.uniprot.org/uniprotkb/P60495;https://www.uniprot.org/uniprotkb/Q7WY77;https://www.uniprot.org/uniprotkb/P42963;

## Sheet: Table S4
Tables S4. GPR modifications based on homology.
ID	Name	Reaction equation	GPR in model	Gene combination	Blastp indentity	GPR_updated	Reasons	Evidence
GLGC	Glucose-1-phosphate adenylyltransferase (EC 2.7.7.27);Glycogen biosynthesis protein GlgD, glucose-1-phosphate adenylyltransferase family(BSU30960)	atp_c + g1p_c --> adpglc_c + ppi_c	BSU30960 and BSU30970	['BSU30960/BSU30970']	[25.753]	BSU30960 and BSU30970	We found BSU30960 is glucose-1-phosphate adenylyltransferase bata subunit,and BSU30970 is glucose-1-phosphate adenylyltransferase alpha subunit, the GPR relationship for GLGC should be 'BSU30970 and BSU30960'.	https://www.biocyc.org/gene?orgid=BSUB&id=BSU30960;https://www.biocyc.org/gene?orgid=BSUB&id=BSU30970
rxn10192	CDP-glycerol:poly(glycerophosphate) glycerophosphotransferase (EC 2.7.8.12);CDP-glycerol: N-acetyl-beta-D-mannosaminyl-1,4-N-acetyl-D-glucosaminyldiphosphoundecaprenyl glycerophosphotransferase(BSU35760)	abdmagdpu_c + 45.0 cdpglyc_c <=> 45.0 cmp_c + prenoN_acid_c	BSU35760 and BSU35720	['BSU35760/BSU35720']	[26.776]	BSU35760 and BSU35720	BSU35720(TagF) shares considerable sequence similarity with BSU35760(TagB), and we found BSU35760 is responsible for priming the disaccharide of the linkage unit with the first glycerol-phosphate unit, while BSU35720 is responsible for the addition of 30-40 additional glycerol-phosphate units to the chain.Therefore the correct GPR relationship for rxn10192 should be 'BSU35720 and BSU35760'.	https://www.biocyc.org/gene?orgid=BSUB&id=BSU35720;https://www.biocyc.org/gene?orgid=BSUB&id=BSU35760
TRDR	Thioredoxin reductase (EC 1.8.1.9);thioredoxin reductase (NADPH)(BSU03270)	h_c + nadph_c + trdox_c <=> nadp_c + trdrd_c	( BSU34790 and BSU32110 ) or ( BSU03270 and BSU32110 )	['BSU34790/BSU32110'] or ['BSU03270/BSU32110']	[30.063] or [48.78]	BSU34790	BSU34790 is thioredoxin reductase (NADPH),which is responsible for this reaction. BSU32110 and BSU03270 is ferredoxin/flavodoxin---NADP+ reductase	https://www.kegg.jp/entry/bsu:BSU03270;https://www.kegg.jp/entry/bsu:BSU32110;https://www.kegg.jp/entry/bsu:BSU34790
ALAR	Alanine racemase (EC 5.1.1.1);Alanine racemase 2 (EC 5.1.1.1)(BSU17640)	ala__L_c <=> ala__D_c	( BSU04640 and BSU17640 ) or BSU04640	['BSU04640/BSU17640']	[41.645]	BSU04640 or BSU17640	The GPR relationship for Alanine racemase (ALAR) is ( BSU04640 and BSU17640 ) or BSU04640. BSU04640 and BSU17640 has 41.6% sequence similarity. By further searching the BioCyc database for verification, we found that the protein encoded by BSU04640 is a D-alanine racemase, whereas the protein encoded by BSU17640 is a calanine racemase (minor activity). They are two isoenzymes and therefore the co…	https://www.biocyc.org/gene?orgid=BSUB&id=BSU04640;https://www.biocyc.org/gene?orgid=BSUB&id=BSU17640
URATEtm	Xanthine permease	h_e + urate_e <=> h_c + urate_c	( BSU32430 and BSU32440 )	['BSU32430/BSU32440']	[55.035]	BSU32430 or BSU32440	Blast revealed they have similar amino acid sequence. BSU32430 and BSU32440 have the same function as uric acid permease,and mapping the same EC code. Therefore the GPR relationship for URATEtm should be 'BSU32430 or BSU32440'.	https://www.biocyc.org/gene?orgid=BSUB&id=BSU32430;https://www.biocyc.org/gene?orgid=BSUB&id=BSU32440
HXANt2r	Xanthine/uracil/thiamine/ascorbate permease family protein;xanthine permease(BSU22060);Xanthine permease(BSU32430);Xanthine permease(BSU32440);Xanthine permease(BSU37940)	h_e + hxan_e <=> h_c + hxan_c	( BSU32430 and BSU32440 ) or BSU29990 or BSU06370 or BSU22060 or BSU37940	['BSU32430/BSU32440']	[55.035]	BSU22060	BSU22060 pbuX is xanthine permease, which is responsible for this reaction.BSU32430 and BSU32440 are uric acid permease,BSU06370 and BSU29990 are guanine/hypoxanthine permease,BSU37940 is purine permease YwdJ	https://www.kegg.jp/entry/bsu:BSU32430;https://www.kegg.jp/entry/bsu:BSU32440;https://www.kegg.jp/entry/bsu:BSU22060;https://www.kegg.jp/entry/bsu:BSU06370;https://www.kegg.jp/entry/bsu:BSU29990;https://www.kegg.jp/entry/bsu:BSU37940
XANt2	Xanthine/uracil/thiamine/ascorbate permease family protein;xanthine permease(BSU22060);Xanthine permease(BSU32430);Xanthine permease(BSU32440);Xanthine permease(BSU37940)	h_e + xan_e <=> h_c + xan_c	( BSU32430 and BSU32440 ) or BSU22060 or BSU06370 or BSU29990 or BSU37940	['BSU32430/BSU32440']	[55.035]	BSU22060	BSU22060 pbuX is xanthine permease, which is responsible for this reaction.BSU32430 and BSU32440 are uric acid permease,BSU06370 and BSU29990 are guanine/hypoxanthine permease,BSU37940 is purine permease YwdJ	https://www.kegg.jp/entry/bsu:BSU32430;https://www.kegg.jp/entry/bsu:BSU32440;https://www.kegg.jp/entry/bsu:BSU22060;https://www.kegg.jp/entry/bsu:BSU06370;https://www.kegg.jp/entry/bsu:BSU29990;https://www.kegg.jp/entry/bsu:BSU37940
METS_1	Methionine synthase II (cobalamin-independent)	5mthf_c + hcys__L_c <=> met__L_c + thf_c	( BSU38950 and BSU38960 ) or BSU13180	['BSU38950/BSU38960']	[73.545]	BSU13180	BSU13180 is 5-methyltetrahydropteroyltriglutamate--homocysteine methyltransferase, which is responsible for this reaction. BSU38950 and BSU38960 are hypothetical protein.	https://www.kegg.jp/entry/bsu:BSU38950;https://www.kegg.jp/entry/bsu:BSU38960
BTS	NADH-dependent butanol dehydrogenase B (EC 1.1.1.-);NADH-dependent butanol dehydrogenase A (EC 1.1.1.-)(BSU31370)	btal_c + h_c + nadh_c <=> 1btol_c + nad_c	BSU31360 and BSU31370	['BSU31360/BSU31370']	[73.846]	BSU31360 or BSU31370	The GPR relationship for NADH-dependent butanol dehydrogenase (BTS) is 'BSU31360 and BSU31370', which has 74% sequence similarity. By further searching the BioCyc database for verification, we found that the protein encoded by BSU31370 is a bifunctional enzyme that catalyzes two reactions (including butanol dehydrogen-ase), whereas the protein encoded by BSU31360 catalyzes only the butanol dehydr…	https://www.biocyc.org/gene?orgid=BSUB&id=BSU31360;https://www.biocyc.org/gene?orgid=BSUB&id=BSU31370
D5KGK	5-keto-2-deoxygluconokinase (EC 2.7.1.92);5-keto-2-deoxygluconokinase B (EC 2.7.1.92)(BSU39750)	atp_c + d5kg_c --> adp_c + d5kgp_c	BSU39740 and BSU39750	['BSU39740/BSU39750']	['NA']
G3PAT160_1	Phosphate:acyl-ACP acyltransferase PlsX;Acyl-phosphate:glycerol-3-phosphate O-acyltransferase PlsY(BSU18070)	glyc3p_c + pmtcoa_c --> 1hdecg3p_c + coa_c	BSU15890 and BSU18070	['BSU15890/BSU18070']	['NA']
rxn10203	Phosphate:acyl-ACP acyltransferase PlsX;Acyl-phosphate:glycerol-3-phosphate O-acyltransferase PlsY(BSU18070)	glyc3p_c + tdcoa_c --> 1tdecg3p_c + coa_c	BSU15890 and BSU18070	['BSU15890/BSU18070']	['NA']
rxn10204	Phosphate:acyl-ACP acyltransferase PlsX;Acyl-phosphate:glycerol-3-phosphate O-acyltransferase PlsY(BSU18070)	glyc3p_c + strcoa_c --> 1odecg3p_c + coa_c	BSU15890 and BSU18070	['BSU15890/BSU18070']	['NA']
rxn10205	Phosphate:acyl-ACP acyltransferase PlsX;Acyl-phosphate:glycerol-3-phosphate O-acyltransferase PlsY(BSU18070)	fa11coa_c + glyc3p_c --> coa_c + cpd15671_c	BSU15890 and BSU18070	['BSU15890/BSU18070']	['NA']
rxn10206	Phosphate:acyl-ACP acyltransferase PlsX;Acyl-phosphate:glycerol-3-phosphate O-acyltransferase PlsY(BSU18070)	fa12coa_c + glyc3p_c --> coa_c + cpd15672_c	BSU15890 and BSU18070	['BSU15890/BSU18070']	['NA']
rxn10207	Phosphate:acyl-ACP acyltransferase PlsX;Acyl-phosphate:glycerol-3-phosphate O-acyltransferase PlsY(BSU18070)	fa1coa_c + glyc3p_c --> coa_c + cpd15673_c	BSU15890 and BSU18070	['BSU15890/BSU18070']	['NA']
rxn10208	Phosphate:acyl-ACP acyltransferase PlsX;Acyl-phosphate:glycerol-3-phosphate O-acyltransferase PlsY(BSU18070)	fa3coa_c + glyc3p_c --> coa_c + cpd15674_c	BSU15890 and BSU18070	['BSU15890/BSU18070']	['NA']
rxn10209	Phosphate:acyl-ACP acyltransferase PlsX;Acyl-phosphate:glycerol-3-phosphate O-acyltransferase PlsY(BSU18070)	fa4coa_c + glyc3p_c --> coa_c + cpd15675_c	BSU15890 and BSU18070	['BSU15890/BSU18070']	['NA']
rxn10210	Phosphate:acyl-ACP acyltransferase PlsX;Acyl-phosphate:glycerol-3-phosphate O-acyltransferase PlsY(BSU18070)	fa6coa_c + glyc3p_c --> coa_c + cpd15676_c	BSU15890 and BSU18070	['BSU15890/BSU18070']	['NA']
rxn05229	Phosphoribosylaminoimidazole carboxylase catalytic subunit (EC 4.1.1.21);Phosphoribosylaminoimidazole carboxylase ATPase subunit (EC 4.1.1.21)(BSU06430)	airs_c + atp_c + hco3_c --> 5aizc_c + adp_c + h_c + pi_c	BSU06420 and BSU06430	['BSU06420/BSU06430']	['NA']
R01625	Holo-[acyl-carrier protein] synthase (EC 2.7.8.7);Acyl carrier protein(BSU15920)	C03688_c + coa_c <=> ACP_c + pap_c	BSU04620 and BSU15920	['BSU04620/BSU15920']	['NA']
Kt2r	potassium uptake;Potassium uptake protein, integral membrane component, KtrD(BSU13500);Trk system potassium uptake protein trkA(BSU14510);Potassium uptake protein, integral membrane component, KtrA(BSU31090);Potassium uptake protein, integral membrane component, KtrB(BSU31100)	h_e + k_e --> h_c + k_c	( BSU13500 and BSU14510 ) or ( BSU31090 and BSU31100 )	['BSU13500/BSU14510'] or ['BSU31090/BSU31100']	['NA'] or ['NA']
ACOATA	3-oxoacyl-[acyl-carrier-protein] synthase III (EC 2.3.1.41);3-oxoacyl-[acyl-carrier-protein] synthase, KASIII (EC 2.3.1.41)(BSU11330);3-oxoacyl-[acyl-carrier-protein] synthase, KASII (EC 2.3.1.41)(BSU11340)	ACP_c + accoa_c <=> acACP_c + coa_c	( BSU11330 and BSU11340 ) or ( BSU10170 and BSU11340 )	['BSU11330/BSU11340'] or ['BSU10170/BSU11340']	['NA'] or ['NA']
KAS14_1	3-oxoacyl-[acyl-carrier-protein] synthase III (EC 2.3.1.41);3-oxoacyl-[acyl-carrier-protein] synthase, KASIII (EC 2.3.1.41)(BSU11330);3-oxoacyl-[acyl-carrier-protein] synthase, KASII (EC 2.3.1.41)(BSU11340)	acACP_c + h_c + malACP_c --> ACP_c + actACP_c + co2_c	( BSU11330 and BSU11340 ) or ( BSU10170 and BSU11340 )	['BSU11330/BSU11340'] or ['BSU10170/BSU11340']	['NA'] or ['NA']
MCMAT6	3-oxoacyl-[acyl-carrier-protein] synthase III (EC 2.3.1.41);3-oxoacyl-[acyl-carrier-protein] synthase, KASIII (EC 2.3.1.41)(BSU11330);3-oxoacyl-[acyl-carrier-protein] synthase, KASII (EC 2.3.1.41)(BSU11340)	ddeacp_c + h_c + malACP_c --> 3omrsACP_c + ACP_c + co2_c	( BSU11330 and BSU11340 ) or ( BSU10170 and BSU11340 )	['BSU11330/BSU11340'] or ['BSU10170/BSU11340']	['NA'] or ['NA']
3OAS60	3-oxoacyl-[acyl-carrier-protein] synthase III (EC 2.3.1.41);3-oxoacyl-[acyl-carrier-protein] synthase, KASIII (EC 2.3.1.41)(BSU11330);3-oxoacyl-[acyl-carrier-protein] synthase, KASII (EC 2.3.1.41)(BSU11340)	butACP_c + h_c + malACP_c --> 3ohexACP_c + ACP_c + co2_c	( BSU11330 and BSU11340 ) or ( BSU10170 and BSU11340 )	['BSU11330/BSU11340'] or ['BSU10170/BSU11340']	['NA'] or ['NA']
3OAS80	3-oxoacyl-[acyl-carrier-protein] synthase III (EC 2.3.1.41);3-oxoacyl-[acyl-carrier-protein] synthase, KASIII (EC 2.3.1.41)(BSU11330);3-oxoacyl-[acyl-carrier-protein] synthase, KASII (EC 2.3.1.41)(BSU11340)	h_c + hexACP_c + malACP_c --> 3ooctACP_c + ACP_c + co2_c	( BSU11330 and BSU11340 ) or ( BSU10170 and BSU11340 )	['BSU11330/BSU11340'] or ['BSU10170/BSU11340']	['NA'] or ['NA']
3OAS100	3-oxoacyl-[acyl-carrier-protein] synthase III (EC 2.3.1.41);3-oxoacyl-[acyl-carrier-protein] synthase, KASIII (EC 2.3.1.41)(BSU11330);3-oxoacyl-[acyl-carrier-protein] synthase, KASII (EC 2.3.1.41)(BSU11340)	h_c + malACP_c + ocACP_c --> 3odecACP_c + ACP_c + co2_c	( BSU11330 and BSU11340 ) or ( BSU10170 and BSU11340 )	['BSU11330/BSU11340'] or ['BSU10170/BSU11340']	['NA'] or ['NA']
3OAS120	3-oxoacyl-[acyl-carrier-protein] synthase III (EC 2.3.1.41);3-oxoacyl-[acyl-carrier-protein] synthase, KASIII (EC 2.3.1.41)(BSU11330);3-oxoacyl-[acyl-carrier-protein] synthase, KASII (EC 2.3.1.41)(BSU11340)	dcaACP_c + h_c + malACP_c --> 3oddecACP_c + ACP_c + co2_c	( BSU11330 and BSU11340 ) or ( BSU10170 and BSU11340 )	['BSU11330/BSU11340'] or ['BSU10170/BSU11340']	['NA'] or ['NA']
R04968	3-oxoacyl-[acyl-carrier-protein] synthase III (EC 2.3.1.41);3-oxoacyl-[acyl-carrier-protein] synthase, KASIII (EC 2.3.1.41)(BSU11330);3-oxoacyl-[acyl-carrier-protein] synthase, KASII (EC 2.3.1.41)(BSU11340)	h_c + malACP_c + tetacp_c --> 3opalmACP_c + ACP_c + co2_c	( BSU11330 and BSU11340 ) or ( BSU10170 and BSU11340 )	['BSU11330/BSU11340'] or ['BSU10170/BSU11340']	['NA'] or ['NA']
rxn05359	3-oxoacyl-[acyl-carrier-protein] synthase III (EC 2.3.1.41);3-oxoacyl-[acyl-carrier-protein] synthase, KASIII (EC 2.3.1.41)(BSU11330);3-oxoacyl-[acyl-carrier-protein] synthase, KASII (EC 2.3.1.41)(BSU11340)	2mbutACP_c + h_c + malACP_c --> 4m3ohexACP_c + ACP_c + co2_c	( BSU11330 and BSU11340 ) or ( BSU10170 and BSU11340 )	['BSU11330/BSU11340'] or ['BSU10170/BSU11340']	['NA'] or ['NA']
rxn05363	3-oxoacyl-[acyl-carrier-protein] synthase III (EC 2.3.1.41);3-oxoacyl-[acyl-carrier-protein] synthase, KASIII (EC 2.3.1.41)(BSU11330);3-oxoacyl-[acyl-carrier-protein] synthase, KASII (EC 2.3.1.41)(BSU11340)	4methexACP_c + h_c + malACP_c --> 6m3oACP_c + ACP_c + co2_c	( BSU11330 and BSU11340 ) or ( BSU10170 and BSU11340 )	['BSU11330/BSU11340'] or ['BSU10170/BSU11340']	['NA'] or ['NA']
rxn05367	3-oxoacyl-[acyl-carrier-protein] synthase III (EC 2.3.1.41);3-oxoacyl-[acyl-carrier-protein] synthase, KASIII (EC 2.3.1.41)(BSU11330);3-oxoacyl-[acyl-carrier-protein] synthase, KASII (EC 2.3.1.41)(BSU11340)	6moACP_c + h_c + malACP_c --> 8m3odACP_c + ACP_c + co2_c	( BSU11330 and BSU11340 ) or ( BSU10170 and BSU11340 )	['BSU11330/BSU11340'] or ['BSU10170/BSU11340']	['NA'] or ['NA']
rxn05371	3-oxoacyl-[acyl-carrier-protein] synthase III (EC 2.3.1.41);3-oxoacyl-[acyl-carrier-protein] synthase, KASIII (EC 2.3.1.41)(BSU11330);3-oxoacyl-[acyl-carrier-protein] synthase, KASII (EC 2.3.1.41)(BSU11340)	8mdACP_c + h_c + malACP_c --> ACP_c + co2_c + cpd11508_c	( BSU11330 and BSU11340 ) or ( BSU10170 and BSU11340 )	['BSU11330/BSU11340'] or ['BSU10170/BSU11340']	['NA'] or ['NA']
rxn05375	3-oxoacyl-[acyl-carrier-protein] synthase III (EC 2.3.1.41);3-oxoacyl-[acyl-carrier-protein] synthase, KASIII (EC 2.3.1.41)(BSU11330);3-oxoacyl-[acyl-carrier-protein] synthase, KASII (EC 2.3.1.41)(BSU11340)	10mdACP_c + h_c + malACP_c --> 123oxtACP_c + ACP_c + co2_c	( BSU11330 and BSU11340 ) or ( BSU10170 and BSU11340 )	['BSU11330/BSU11340'] or ['BSU10170/BSU11340']	['NA'] or ['NA']
rxn05379	3-oxoacyl-[acyl-carrier-protein] synthase III (EC 2.3.1.41);3-oxoacyl-[acyl-carrier-protein] synthase, KASIII (EC 2.3.1.41)(BSU11330);3-oxoacyl-[acyl-carrier-protein] synthase, KASII (EC 2.3.1.41)(BSU11340)	cpd11515_c + h_c + malACP_c --> 14m3ohdACP_c + ACP_c + co2_c	( BSU11330 and BSU11340 ) or ( BSU10170 and BSU11340 )	['BSU11330/BSU11340'] or ['BSU10170/BSU11340']	['NA'] or ['NA']
rxn05384	3-oxoacyl-[acyl-carrier-protein] synthase III (EC 2.3.1.41);3-oxoacyl-[acyl-carrier-protein] synthase, KASIII (EC 2.3.1.41)(BSU11330);3-oxoacyl-[acyl-carrier-protein] synthase, KASII (EC 2.3.1.41)(BSU11340)	h_c + isovACP_c + malACP_c --> 5m3hhACP_c + ACP_c + co2_c	( BSU11330 and BSU11340 ) or ( BSU10170 and BSU11340 )	['BSU11330/BSU11340'] or ['BSU10170/BSU11340']	['NA'] or ['NA']
rxn05388	3-oxoacyl-[acyl-carrier-protein] synthase III (EC 2.3.1.41);3-oxoacyl-[acyl-carrier-protein] synthase, KASIII (EC 2.3.1.41)(BSU11330);3-oxoacyl-[acyl-carrier-protein] synthase, KASII (EC 2.3.1.41)(BSU11340)	3mehacp_c + h_c + malACP_c --> 7me3oxoacp_c + ACP_c + co2_c	( BSU11330 and BSU11340 ) or ( BSU10170 and BSU11340 )	['BSU11330/BSU11340'] or ['BSU10170/BSU11340']	['NA'] or ['NA']
rxn05392	3-oxoacyl-[acyl-carrier-protein] synthase III (EC 2.3.1.41);3-oxoacyl-[acyl-carrier-protein] synthase, KASIII (EC 2.3.1.41)(BSU11330);3-oxoacyl-[acyl-carrier-protein] synthase, KASII (EC 2.3.1.41)(BSU11340)	7moACP_c + h_c + malACP_c --> 9m3odACP_c + ACP_c + co2_c	( BSU11330 and BSU11340 ) or ( BSU10170 and BSU11340 )	['BSU11330/BSU11340'] or ['BSU10170/BSU11340']	['NA'] or ['NA']
rxn05396	3-oxoacyl-[acyl-carrier-protein] synthase III (EC 2.3.1.41);3-oxoacyl-[acyl-carrier-protein] synthase, KASIII (EC 2.3.1.41)(BSU11330);3-oxoacyl-[acyl-carrier-protein] synthase, KASII (EC 2.3.1.41)(BSU11340)	9mdACP_c + h_c + malACP_c --> 11m3odACP_c + ACP_c + co2_c	( BSU11330 and BSU11340 ) or ( BSU10170 and BSU11340 )	['BSU11330/BSU11340'] or ['BSU10170/BSU11340']	['NA'] or ['NA']
rxn05400	3-oxoacyl-[acyl-carrier-protein] synthase III (EC 2.3.1.41);3-oxoacyl-[acyl-carrier-protein] synthase, KASIII (EC 2.3.1.41)(BSU11330);3-oxoacyl-[acyl-carrier-protein] synthase, KASII (EC 2.3.1.41)(BSU11340)	11mdACP_c + h_c + malACP_c --> 13m3otdACP_c + ACP_c + co2_c	( BSU11330 and BSU11340 ) or ( BSU10170 and BSU11340 )	['BSU11330/BSU11340'] or ['BSU10170/BSU11340']	['NA'] or ['NA']
rxn05404	3-oxoacyl-[acyl-carrier-protein] synthase III (EC 2.3.1.41);3-oxoacyl-[acyl-carrier-protein] synthase, KASIII (EC 2.3.1.41)(BSU11330);3-oxoacyl-[acyl-carrier-protein] synthase, KASII (EC 2.3.1.41)(BSU11340)	13mtdACP_c + h_c + malACP_c --> 15m3ohdACP_c + ACP_c + co2_c	( BSU11330 and BSU11340 ) or ( BSU10170 and BSU11340 )	['BSU11330/BSU11340'] or ['BSU10170/BSU11340']	['NA'] or ['NA']
rxn05409	3-oxoacyl-[acyl-carrier-protein] synthase III (EC 2.3.1.41);3-oxoacyl-[acyl-carrier-protein] synthase, KASIII (EC 2.3.1.41)(BSU11330);3-oxoacyl-[acyl-carrier-protein] synthase, KASII (EC 2.3.1.41)(BSU11340)	h_c + isobutACP_c + malACP_c --> 4m3opACP_c + ACP_c + co2_c	( BSU11330 and BSU11340 ) or ( BSU10170 and BSU11340 )	['BSU11330/BSU11340'] or ['BSU10170/BSU11340']	['NA'] or ['NA']
rxn05413	3-oxoacyl-[acyl-carrier-protein] synthase III (EC 2.3.1.41);3-oxoacyl-[acyl-carrier-protein] synthase, KASIII (EC 2.3.1.41)(BSU11330);3-oxoacyl-[acyl-carrier-protein] synthase, KASII (EC 2.3.1.41)(BSU11340)	4mpACP_c + h_c + malACP_c --> 6m3ohACP_c + ACP_c + co2_c	( BSU11330 and BSU11340 ) or ( BSU10170 and BSU11340 )	['BSU11330/BSU11340'] or ['BSU10170/BSU11340']	['NA'] or ['NA']
rxn05417	3-oxoacyl-[acyl-carrier-protein] synthase III (EC 2.3.1.41);3-oxoacyl-[acyl-carrier-protein] synthase, KASIII (EC 2.3.1.41)(BSU11330);3-oxoacyl-[acyl-carrier-protein] synthase, KASII (EC 2.3.1.41)(BSU11340)	6mhACP_c + h_c + malACP_c --> 8m3oxACP_c + ACP_c + co2_c	( BSU11330 and BSU11340 ) or ( BSU10170 and BSU11340 )	['BSU11330/BSU11340'] or ['BSU10170/BSU11340']	['NA'] or ['NA']
rxn05421	3-oxoacyl-[acyl-carrier-protein] synthase III (EC 2.3.1.41);3-oxoacyl-[acyl-carrier-protein] synthase, KASIII (EC 2.3.1.41)(BSU11330);3-oxoacyl-[acyl-carrier-protein] synthase, KASII (EC 2.3.1.41)(BSU11340)	8mcACP_c + h_c + malACP_c --> 10m3ouACP_c + ACP_c + co2_c	( BSU11330 and BSU11340 ) or ( BSU10170 and BSU11340 )	['BSU11330/BSU11340'] or ['BSU10170/BSU11340']	['NA'] or ['NA']
rxn05425	3-oxoacyl-[acyl-carrier-protein] synthase III (EC 2.3.1.41);3-oxoacyl-[acyl-carrier-protein] synthase, KASIII (EC 2.3.1.41)(BSU11330);3-oxoacyl-[acyl-carrier-protein] synthase, KASII (EC 2.3.1.41)(BSU11340)	10muACP_c + h_c + malACP_c --> 12m3otACP_c + ACP_c + co2_c	( BSU11330 and BSU11340 ) or ( BSU10170 and BSU11340 )	['BSU11330/BSU11340'] or ['BSU10170/BSU11340']	['NA'] or ['NA']
rxn05429	3-oxoacyl-[acyl-carrier-protein] synthase III (EC 2.3.1.41);3-oxoacyl-[acyl-carrier-protein] synthase, KASIII (EC 2.3.1.41)(BSU11330);3-oxoacyl-[acyl-carrier-protein] synthase, KASII (EC 2.3.1.41)(BSU11340)	12mtACP_c + h_c + malACP_c --> 14m3opACP_c + ACP_c + co2_c	( BSU11330 and BSU11340 ) or ( BSU10170 and BSU11340 )	['BSU11330/BSU11340'] or ['BSU10170/BSU11340']	['NA'] or ['NA']
rxn05460	3-oxoacyl-[acyl-carrier-protein] synthase III (EC 2.3.1.41);3-oxoacyl-[acyl-carrier-protein] synthase, KASIII (EC 2.3.1.41)(BSU11330);3-oxoacyl-[acyl-carrier-protein] synthase, KASII (EC 2.3.1.41)(BSU11340)	h_c + hedACP_c + malACP_c --> 3oodACP_c + ACP_c + co2_c	( BSU11330 and BSU11340 ) or ( BSU10170 and BSU11340 )	['BSU11330/BSU11340'] or ['BSU10170/BSU11340']	['NA'] or ['NA']
BTNC	Biotin operon repressor|Biotin-protein ligase (EC 6.3.4.15);Biotin carboxylase of acetyl-CoA carboxylase (EC 6.3.4.14)(BSU24340);Biotin carboxyl carrier protein of acetyl-CoA carboxylase(BSU24350)	atp_c + btnCCP_c + hco3_c --> adp_c + cbtnCCP_c + h_c + pi_c	BSU24350 and BSU24340 and BSU22440	['BSU24350/BSU24340', 'BSU24350/BSU22440', 'BSU24340/BSU22440']	['NA', 'NA', 'NA']
MCCCrm	Methylcrotonyl-CoA carboxylase carboxyl transferase subunit (EC 6.4.1.4);Biotin carboxylase of methylcrotonyl-CoA carboxylase (EC 6.3.4.14)(BSU18240);Biotin carboxyl carrier protein of methylcrotonyl-CoA carboxylase(Bsu1823a)	3mb2coa_c + atp_c + hco3_c --> 3mgcoa_c + adp_c + h_c + pi_c	BSU18210 and BSU18240 and BSU23920	['BSU18210/Bsu1823a', 'BSU18210/BSU18240', 'Bsu1823a/BSU18240']	['NA', 'NA', 'NA']
LEUt2r	Branched-chain amino acid transport system carrier protein;branched-chain amino acid transport(BSU26700);branched-chain amino acid transport(BSU26710)	h_e + leu__L_e <=> h_c + leu__L_c	( BSU26690 and BSU26700 and BSU26710 ) or BSU29600	['BSU26690/BSU26700', 'BSU26690/BSU26710', 'BSU26700/BSU26710']	['NA', 'NA', 'NA']
ILEt2r	Branched-chain amino acid transport system carrier protein;branched-chain amino acid transport(BSU26700);branched-chain amino acid transport(BSU26710)	h_e + ile__L_e <=> h_c + ile__L_c	( BSU26690 and BSU26700 and BSU26710 ) or BSU29600	['BSU26690/BSU26700', 'BSU26690/BSU26710', 'BSU26700/BSU26710']	['NA', 'NA', 'NA']
VALt2r	Branched-chain amino acid transport system carrier protein;branched-chain amino acid transport(BSU26700);branched-chain amino acid transport(BSU26710)	h_e + val__L_e <=> h_c + val__L_c	( BSU26690 and BSU26700 and BSU26710 ) or BSU29600	['BSU26690/BSU26700', 'BSU26690/BSU26710', 'BSU26700/BSU26710']	['NA', 'NA', 'NA']
TEICH45	Putative teichuronic acid biosynthesis glycosyl transferase TuaH;Putative N-acetylgalactosaminyl-diphosphoundecaprenol glucuronosyltransferase(BSU35550);Putative teichuronic acid biosynthesis glycosyl transferase TuaC(BSU35590);Putative undecaprenyl-phosphate N-acetylgalactosaminyl 1-phosphate transferase|teichuronic acid biosynthesis glycosyltransferase TuaA(BSU35610);Teichuronic acid biosynthes…	45.0 udpacgal_c + 45.0 udpglcur_c <=> 45.0 h_c + teich_45_c + 45.0 udp_c + 45.0 ump_c	BSU35540 and BSU35550 and BSU35560 and BSU35570 and BSU35590 and BSU35600 and BSU35610	['BSU35540/BSU35550', 'BSU35540/BSU35560', 'BSU35540/BSU35570', 'BSU35540/BSU35590', 'BSU35540/BSU35600', 'BSU35540/BSU35610', 'BSU35550/BSU35560', 'BSU35550/BSU35570', 'BSU35550/BSU35590', 'BSU35550/BSU35600', 'BSU35550/BSU35610', 'BSU35560/BSU35570', 'BSU35560/BSU35590', 'BSU35560/BSU35600', 'BSU35560/BSU35610', 'BSU35570/BSU35590', 'BSU35570/BSU35600', 'BSU35570/BSU35610', 'BSU35590/BSU35600',…	['NA', 'NA', 'NA', 'NA', 'NA', 'NA', 'NA', 'NA', 'NA', 'NA', 'NA', 'NA', 'NA', 'NA', 'NA', 'NA', 'NA', 'NA', 'NA', 'NA', 'NA']
rxn05294	DNA polymerase III beta subunit;DNA gyrase subunit B(BSU00060);DNA gyrase subunit A(BSU00070);DNA polymerase III subunits gamma and Tau(BSU00190);DNA polymerase III delta prime subunit(BSU00310);DNA-cytosine methyltransferase (EC 2.1.1.37)(BSU06060);DNA ligase (EC 6.5.1.2)(BSU06620);ATP-dependent DNA ligase (EC 6.5.1.1) clustered with Ku protein, LigD(BSU13400);DNA topoisomerase I (EC 5.99.1.2)(B…	0.884 datp_c + 0.6684 dctp_c + 0.6692 dgtp_c + 0.8807 dttp_c <=> dna_c + 3.1023 ppi_c	( BSU20340 and BSU00010 and BSU28990 and BSU40440 and BSU22350 and BSU29230 and BSU25210 and BSU28980 and BSU00020 and BSU00190 and BSU25560 and BSU00310 and BSU06620 and BSU06610 and BSU16580 and BSU15710 and BSU40900 and BSU00070 and BSU00060 and BSU22790 and BSU18100 and BSU18090 and BSU15940 and BSU16120 and BSU23220 and BSU23210 and BSU06060 and BSU20500 ) or ( BSU00010 and BSU28990 and BSU4…	['BSU20340/BSU00010', 'BSU20340/BSU28990', 'BSU20340/BSU40440', 'BSU20340/BSU22350', 'BSU20340/BSU29230', 'BSU20340/BSU25210', 'BSU20340/BSU28980', 'BSU20340/BSU00020', 'BSU20340/BSU00190', 'BSU20340/BSU25560', 'BSU20340/BSU00310', 'BSU20340/BSU06620', 'BSU20340/BSU06610', 'BSU20340/BSU16580', 'BSU20340/BSU15710', 'BSU20340/BSU40900', 'BSU20340/BSU00070', 'BSU20340/BSU00060', 'BSU20340/BSU22790',…	['NA', 'NA', 'NA', 'NA', 'NA', 'NA', 'NA', 'NA', 'NA', 'NA', 'NA', 'NA', 'NA', 'NA', 'NA', 'NA', 'NA', 'NA', 'NA', 'NA', 'NA', 'NA', 'NA', 'NA', 'NA', 'NA', 'NA', 'NA', 'NA', 'NA', 'NA', 'NA', 'NA', 'NA', 'NA', 'NA', 'NA', 'NA', 'NA', 'NA', 'NA', 'NA', 'NA', 'NA', 'NA', 'NA', 'NA', 'NA', 'NA', 'NA', 'NA', 'NA', 'NA', 'NA', 'NA', 'NA', 'NA', 'NA', 'NA', 'NA', 'NA', 'NA', 'NA', 'NA', 'NA', 'NA', 'N…
rxn05295	DNA-directed RNA polymerase beta subunit (EC 2.7.7.6);DNA-directed RNA polymerase beta' subunit (EC 2.7.7.6)(BSU01080);DNA-directed RNA polymerase alpha subunit (EC 2.7.7.6)(BSU01430);Ribonuclease III (EC 3.1.26.3)(BSU15930);tRNA (Guanine37-N1) -methyltransferase (EC 2.1.1.31)(BSU16030);Ribonuclease P protein component (EC 3.1.26.5)(BSU41050);DNA-directed RNA polymerase subunit omega (RNAP omega …	0.7706 atp_c + 0.5853 ctp_c + 0.9496 gtp_c + 0.6331 utp_c --> cpd11462_c + 2.9386 ppi_c	BSU01430 and BSU01070 and BSU01080 and BSU25200 and BSU22450 and BSU08930 and BSU15930 and BSU41050 and BSU16030 and BSU27500 and BSU40410 and BSU40400 and BSU09510 and BSU16600 and BSU15690	['BSU01430/BSU01070', 'BSU01430/BSU01080', 'BSU01430/BSU25200', 'BSU01430/BSU22450', 'BSU01430/BSU08930', 'BSU01430/BSU15930', 'BSU01430/BSU41050', 'BSU01430/BSU16030', 'BSU01430/BSU27500', 'BSU01430/BSU40410', 'BSU01430/BSU40400', 'BSU01430/BSU09510', 'BSU01430/BSU16600', 'BSU01430/BSU15690', 'BSU01070/BSU01080', 'BSU01070/BSU25200', 'BSU01070/BSU22450', 'BSU01070/BSU08930', 'BSU01070/BSU15930',…	['NA', 'NA', 'NA', 'NA', 'NA', 'NA', 'NA', 'NA', 'NA', 'NA', 'NA', 'NA', 'NA', 'NA', 'NA', 'NA', 'NA', 'NA', 'NA', 'NA', 'NA', 'NA', 'NA', 'NA', 'NA', 'NA', 'NA', 'NA', 'NA', 'NA', 'NA', 'NA', 'NA', 'NA', 'NA', 'NA', 'NA', 'NA', 'NA', 'NA', 'NA', 'NA', 'NA', 'NA', 'NA', 'NA', 'NA', 'NA', 'NA', 'NA', 'NA', 'NA', 'NA', 'NA', 'NA', 'NA', 'NA', 'NA', 'NA', 'NA', 'NA', 'NA', 'NA', 'NA', 'NA', 'NA', 'N…
rxn05296	Macromolecular Synthesis	0.5051 alatrna_c + 0.3653 argtrna_c + 0.2801 asntrna_c + 0.2801 asptrna_c + 0.1073 cystrna_c + 0.4928 glntrna_c + 0.4928 glutrna_c + 0.7723 glytrna_c + 0.1546 histrna_c + 0.5107 iletrna_c + 0.6555 leutrna_c + 0.6114 lystrna_c + 0.2145 mettrna_c + 0.3329 phetrna_c + 0.3041 protrna_c + 0.4091 sertrna_c + 0.3526 thrtrna_c + 0.1028 trptrna_c + 0.2097 tyrtrna_c + 0.5807 valtrna_c <=> PROTEIN_c + 0.505…	BSU00670 and BSU00990 and BSU01030 and BSU01040 and BSU01050 and BSU01100 and BSU01110 and BSU01150 and BSU01160 and BSU01170 and BSU01180 and BSU01190 and BSU01200 and BSU01210 and BSU01220 and BSU01230 and BSU01240 and BSU01250 and BSU01260 and BSU01270 and BSU01280 and BSU01290 and BSU01300 and BSU01310 and BSU01320 and BSU01330 and BSU01340 and BSU01350 and BSU01400 and BSU01410 and BSU01420 …	['BSU00670/BSU00990', 'BSU00670/BSU01030', 'BSU00670/BSU01040', 'BSU00670/BSU01050', 'BSU00670/BSU01100', 'BSU00670/BSU01110', 'BSU00670/BSU01150', 'BSU00670/BSU01160', 'BSU00670/BSU01170', 'BSU00670/BSU01180', 'BSU00670/BSU01190', 'BSU00670/BSU01200', 'BSU00670/BSU01210', 'BSU00670/BSU01220', 'BSU00670/BSU01230', 'BSU00670/BSU01240', 'BSU00670/BSU01250', 'BSU00670/BSU01260', 'BSU00670/BSU01270',…	['NA', 'NA', 'NA', 'NA', 'NA', 'NA', 'NA', 'NA', 'NA', 'NA', 'NA', 'NA', 'NA', 'NA', 'NA', 'NA', 'NA', 'NA', 'NA', 'NA', 'NA', 'NA', 'NA', 'NA', 'NA', 'NA', 'NA', 'NA', 'NA', 'NA', 'NA', 'NA', 'NA', 'NA', 'NA', 'NA', 'NA', 'NA', 'NA', 'NA', 'NA', 'NA', 'NA', 'NA', 'NA', 'NA', 'NA', 'NA', 'NA', 'NA', 'NA', 'NA', 'NA', 'NA', 'NA', 'NA', 'NA', 'NA', 'NA', 'NA', 'NA', 'NA', 'NA', 'NA', 'NA', 'NA', 'N…

## Sheet: Table S5
Table S5. Modification of reaction boundaries.
ID	Equation	bounds(original)	bounds(corrected)	Reason	Ref
EX_nh4_e	nh4_e <=>	(-5,1000)	(-1000,1000)	substrate utilization
EX_pi_e	pi_e <=>	(-5,1000)	(-1000,1000)	substrate utilization
EX_chor_e	chor_e <=>	(-5,1000)	(0,1000)	substrate utilization
P5CR	nadp_c + pro__L_c <-- 1pyr5c_c + h_c + nadph_c	(-1000,1000)	(-1000,0)	reducing power	https://metacyc.org/META/NEW-IMAGE?object=PYRROLINECARBREDUCT-RXN&redirect=T
PRO1xm	nad_c + pro__L_c <-- 1pyr5c_c + h_c + nadh_c	(-1000,1000)	(-1000,0)	reducing power	https://metacyc.org/META/NEW-IMAGE?object=PYRROLINECARBREDUCT-RXN&redirect=T
NODOy	nadph_c + 2.0 no_c + 2.0 o2_c --> h_c + nadp_c + 2.0 no3_c	(-1000,1000)	(0,1000)	reducing power	https://metacyc.org/META/NEW-IMAGE?object=R621-RXN&redirect=T
NODOx	nadh_c + 2.0 no_c + 2.0 o2_c --> h_c + nad_c + 2.0 no3_c	(-1000,1000)	(0,1000)	reducing power	https://metacyc.org/META/NEW-IMAGE?object=R621-RXN&redirect=T
CYOR3m	2.0 ficytC_c + h_c + mql7_c --> 2.0 focytc_c + 3.0 h_e + mqn7_c	(0,0)	(0,1000)	respiratory chain	https://metacyc.org/gene?orgid=META&id=BSU22550-MONOMER
CYOO3	2.0 focytc_c + 6.0 h_c + 0.5 o2_c --> 2.0 ficytC_c + h2o_c + 4.0 h_e	(0,0)	(0,1000)	respiratory chain	https://metacyc.org/gene?orgid=META&id=BSU14900-MONOMER
CYTB_B2	2.0 h_c + mql7_c + 0.5 o2_c --> h2o_c + 2.0 h_e + mqn7_c	(0,0)	(0,1000)	respiratory chain	https://metacyc.org/gene?orgid=META&id=BSU38150-MONOMER
MALt2r	h_e + mal__L_e <=> h_c + mal__L_c	(-1000,0)	(-1000,1000)	substrate utilization	https://metacyc.org/META/NEW-IMAGE?type=REACTION&object=TRANS-RXN0-451
MALTly	h2o_c + malt_c --> 2.0 glc__D_c	(-1000,1000)	(0,1000)	substrate utilization	https://biocyc.org/META/new-image?object=RXN-2141
GLUt2r	glu__L_e + h_e <=> glu__L_c + h_c	(-1000,0)	(-1000,1000)	substrate utilization	https://metacyc.org/META/NEW-IMAGE?type=REACTION&object=TRANS-RXN-162

## Sheet: Table S6
Table S6. Biomass reaction standardization and mass balance using BiomassMW.
ID	Equation(original)	Equation(corrected)
CYTD	h2o[c] + cytd[c] -> nh4[c] + uri[c]	h2o[c] + h[c] + cytd[c] -> nh4[c] + uri[c]
HIUH	h2o[c] + 5hiu[c] <=> 5houdic[c]	h2o[c] + 5hiu[c] <=> h[c] + 5houdic[c]
bio00006	105 h2o[c] + 105.003 atp[c] + 0.01822 nad[c] + 0.0002367 nadph[c] + 0.001053 nadp[c] + 0.000127618 coa[c] + 0.0008548 ppi[c] + 0.5284 PROTEIN[c] + 0.005253 amp[c] + 0.0002215 gdp[c] + 0.026 dna[c] + 0.0004883 gtp[c] + 0.001153 cmp[c] + 0.0006105 ctp[c] + 0.002983 ca2[c] + 0.0002924 cdp[c] + 0.0005939 gmp[c] + 0.000273109 ACP[c] + 0.000206831 10fthf[c] + 0.6576 k[c] + 0.09474 mg2[c] + 0.00014977 m…	105 h2o[c] + 105.003 atp[c] + 0.01822 nad[c] + 0.0002367 nadph[c] + 0.001053 nadp[c] + 0.000127618 coa[c] + 0.0008548 ppi[c] + 0.5284 PROTEIN[c] + 0.005253 amp[c] + 0.0002215 gdp[c] + 0.026 dna[c] + 0.0004883 gtp[c] + 0.001153 cmp[c] + 0.0006105 ctp[c] + 0.002983 ca2[c] + 0.0002924 cdp[c] + 0.0005939 gmp[c] + 0.000273109 ACP[c] + 0.000206831 10fthf[c] + 0.6576 k[c] + 0.09474 mg2[c] + 0.00014977 m…
r0120	h2o[c] + gtp[c] -> HC01651[c]	h2o[c] + gtp[c] + 3 h[c] -> HC01651[c]
r0708	HC01710[c] -> h2o[c] + ahdt[c]	HC01710[c] -> h2o[c] + 3 h[c] + ahdt[c]
r0775	h2o[c] + HC01651[c] -> for[c] + HC01652[c]	h2o[c] + HC01651[c] -> for[c] + h[c] + HC01652[c]
rxn05294	0.884 datp[c] + 0.6692 dgtp[c] + 0.6684 dctp[c] + 0.8807 dttp[c] <=> 3.1023 ppi[c] + dna[c]	0.925408 datp[c] + 0.700547 dgtp[c] + 0.699709 dctp[c] + 0.921954 dttp[c] <=> 3.24762 ppi[c] + dna[c]
rxn05295	0.7706 atp[c] + 0.9496 gtp[c] + 0.5853 ctp[c] + 0.6331 utp[c] -> 2.9386 ppi[c] + cpd11462[c]	0.810308 atp[c] + 0.998532 gtp[c] + 0.61546 ctp[c] + 0.665723 utp[c] -> 3.09002 ppi[c] + cpd11462[c]
rxn05296	0.5051 alatrna[c] + 0.6114 lystrna[c] + 0.6555 leutrna[c] + 0.3653 argtrna[c] + 0.4928 glntrna[c] + 0.7723 glytrna[c] + 0.2145 mettrna[c] + 0.4091 sertrna[c] + 0.5807 valtrna[c] + 0.3041 protrna[c] + 0.2097 tyrtrna[c] + 0.2801 asptrna[c] + 0.4928 glutrna[c] + 0.1546 histrna[c] + 0.3526 thrtrna[c] + 0.1073 cystrna[c] + 0.5107 iletrna[c] + 0.2801 asntrna[c] + 0.3329 phetrna[c] + 0.1028 trptrna[c] <…	0.587425 alatrna[c] + 0.711051 lystrna[c] + 0.762338 leutrna[c] + 0.424839 argtrna[c] + 0.57312 glntrna[c] + 0.898175 glytrna[c] + 0.249461 mettrna[c] + 0.475778 sertrna[c] + 0.675347 valtrna[c] + 0.353665 protrna[c] + 0.243878 tyrtrna[c] + 0.325753 asptrna[c] + 0.57312 glutrna[c] + 0.179798 histrna[c] + 0.410069 thrtrna[c] + 0.124789 cystrna[c] + 0.593938 iletrna[c] + 0.325753 asntrna[c] + 0.387…
rxn10198	0.0145 tcam[c] + 0.453 cpd15665[c] + 0.016 cpd15667[c] + 0.0112 cpd15668[c] + 0.00808 cpd15669[c] <=> CELLWALL[c] + 0.48828 cpd15666[c]	0.0145388 tcam[c] + 0.454211 cpd15665[c] + 0.0160428 cpd15667[c] + 0.0112299 cpd15668[c] + 0.0081016 cpd15669[c] <=> CELLWALL[c] + 0.489585 cpd15666[c]
rxn10200	0.004866 cpd15746[c] + 0.001122 myrs24u[c] + 0.001761 cpd15748[c] + 0.003687 cpd15749[c] + 0.008667 cpd15750[c] + 0.0005365 cpd15751[c] + 0.009356 cpd15752[c] + 0.01585 antp24u[c] + 0.002264 cpd15754[c] + 0.002269 palmt24s[c] + 0.0005201 cpd15756[c] + 0.0008257 steart24s[c] + 0.001724 isohep24s[c] + 0.004053 antla24s[c] + 0.0002488 cpd15760[c] + 0.00435 cpd15761[c] + 0.00737 ant24glcs[c] + 0.0010…	0.0048809 cpd15746[c] + 0.00112543 myrs24u[c] + 0.00176639 cpd15748[c] + 0.00369829 cpd15749[c] + 0.00869353 cpd15750[c] + 0.000538142 cpd15751[c] + 0.00938464 cpd15752[c] + 0.0158985 antp24u[c] + 0.00227093 cpd15754[c] + 0.00227595 palmt24s[c] + 0.000521692 cpd15756[c] + 0.000828228 steart24s[c] + 0.00172928 isohep24s[c] + 0.00406541 antla24s[c] + 0.000249562 cpd15760[c] + 0.00436332 cpd15761[c]…
rxn10201	0.01816 pe140[c] + 0.07327 pe160[c] + 0.02483 pe180[c] + 0.005699 phosglcditetdec[c] + 0.02308 phosglcdihexdec[c] + 0.007846 phosglcdioctdec[c] + 0.05369 cpd15695[c] + 0.1262 dianethal[c] + 0.008684 cpd15697[c] + 0.1459 cpd15698[c] + 0.2473 cpd15699[c] + 0.0341 cpd15700[c] + 0.008709 cpd15707[c] + 0.002095 cpd15708[c] + 0.003029 cpd15709[c] + 0.006468 cpd15710[c] + 0.0152 cpd15711[c] + 0.001002 c…	0.0182339 pe140[c] + 0.0735684 pe160[c] + 0.0249311 pe180[c] + 0.00572221 phosglcditetdec[c] + 0.023174 phosglcdihexdec[c] + 0.00787795 phosglcdioctdec[c] + 0.0539086 cpd15695[c] + 0.126714 dianethal[c] + 0.00871936 cpd15697[c] + 0.146494 cpd15698[c] + 0.248307 cpd15699[c] + 0.0342389 cpd15700[c] + 0.00874446 cpd15707[c] + 0.00210353 cpd15708[c] + 0.00304133 cpd15709[c] + 0.00649434 cpd15710[c] +…

## Sheet: Table S7
Table S7. kcat in ecBSU1.
ID	kcat	Source
PPAm_num1	0.014	database
CAT_num1	157615	database
PDHam1hi	121	database
HXAD	6.42	database
R00026_num1	3.1	database
MALTly	207.291	database
PPBNGS	254.463	database
RBFSb	1.073	database
HMBS	0.25	database
ADNCYC	5759.85	AutoPACMEN filled
NADK_num1	4.16667	database
ADK1m	999	adjusted
DPCOAK	7.08123	database
UREA	3186.44	database
HCO3E_num1	2.90791e+06	database
NMNAT	14.1333	database
NDPK2	194.853	database
FMNAT	0.4	database
METAT	0.97635	database
ADMDC	75.4794	database
NTD7_num1	12.676	database
NADS1n	0.316667	database
ADPT	6.09536	database
AHCYSNS	5.43665	database
PPS	429.159	database
PYK	2516.38	database
ME1_num1	90.2882	database
MALDDH	103.981	database
ME2	177.706	database
SERD_L	311.5	database
SERD_D	17.5323	database
PTAr	366.372	database
ACS_num1	827.477	database
ACACT1x_num1	80	database
GLUDxi_num1	203.186	database
r0074_num1	5.99818	database
GLNS	127.194	database
GLUNpp_num1	42.5853	database
ACGS	2.2	database
GLUR_num1	27.95	database
R00264	1.374	database
r0082	21.0261	database
OXGDC	0.275	database
GTHPe	5759.85	AutoPACMEN filled
SPODMpp_num1	50519.8	database
UDPGD_num1	8.88748	database
UDPGPpp	12.676	database
GALUi_num1	104.562	database
UDPG4E	4496.62	database
FCLT	0.1	database
ACKrh	494.385	database
ACYP_2	870.694	database
AMID_1	261.363	database
NDPK1	194.853	database
GK1	52	database
PPCK	26.9341	database
MDHm_num1	541.795	database
PC	60	adjusted
CS_num1	103.705	database
ASPTA_num1	23.25	database
ASPO1	0.34	database
GLYOp	1.98538	database
AGTi	40.2357	database
ALAD_L	414.412	database
ALAR_num1	1190	database
SUCOAS	75.5012	database
MCITL2m	63.2167	database
UAG2EMA	3.03025	database
UAGDP	31.3085	database
UAG4Ei_num1	4496.62	database
UAG2E	3.03025	database
GTPCII2	0.0425	database
r0120_num1	0.0011	database
GTPDPK_num1	15.1217	database
DAPDC	18.235	database
LYSAM	41.5415	database
LYSDC_num1	0.55	database
GLYCLTDym	132710	database
DDPGA	76.7837	database
GLYCTO1	4.25667	database
ASPK_1_num1	10.8308	database
ASPO6	0.34	database
ASNN_num1	48.5	database
ASP1DC	6.26	database
ASPT	131.904	database
GTHRDH_syn_num1	521.165	database
ADSK_num1	43.2254	database
NTD4_num1	12.676	database
CYTK1m	91.2311	database
CYTDK1	1.60205	database
UTCY	1.60205	database
CYTDK2	1.60205	database
FDH_num1	78.3803	database
OXADCm_num1	43	database
NFORGLUAH_num1	0.12	database
R00526_num1	0.12	database
SADTn_num1	39.5642	database
RBFK_num1	0.4	database
ARGN	394.057	database
ARGDC_num1	0.55	database
NDPK3	194.853	database
CTPS1	2.08254	database
CTPS2	2.08254	database
CBPS_num1	3.35825	database
ASNS1_num1	2.03778	database
PSP_L	166.808	database
SPTix	40.2357	database
SERAT	1026.58	database
TMPK	0.063	database
TMDPK	0.069	database
HCYSMT	249.949	database
FMETDF_num1	0.12	database
ENOm	230	adjusted
UAGCVT_num1	0.77	database
ORNTA	1.45553	database
ACODA_num1	1254.64	database
TRPS2	20.5588	database
PHETA1_num1	309.918	database
LDH_Lm	108.946	database
MMSAD3	1.88091	database
P5CD_num1	5.99818	database
ALDD2x_num1	1.374	database
SSALy	7.01	database
GLYCLTDx	132710	database
NTP10	0.566842	database
NDPK9	194.853	database
TYRTA_num1	309.918	database
ALCD2x_num1	451.524	database
G6PDA_num1	48.6667	database
GF6PTA	12.1996	database
CYSDS	4207.56	database
SAGH	207.291	database
R00818	3.57786	database
TRE6PH	38.5	database
MAL6PG	0.878182	database
CLB6PH_num1	25.3606	database
GLYK	3285	database
G3PCT	18.8	database
SULR	307.996	database
HEX7_num1	1351.04	database
SBTD_D2	102.112	database
R00878	18.8676	database
CYSS_2_num1	129.706	database
AMPTASECGe	271.652	database
PTA2	366.372	database
MACCOAT_num1	80	database
MCITSm	18.3015	database
MMTSAO	1.88091	database
DHFR	55.85	database
THFGLUS	40.461	database
FTHFLi	389.713	database
GHMT2r	34.8254	database
METS_1	5759.85	AutoPACMEN filled
PGMTh	1.5664	database
ITCY	1.60205	database
NTD2_num1	12.676	database
URIK1	1.60205	database
OMPDC	120.181	database
UPPRT_num1	1.701	database
UTUP	1.60205	database
URIK2	1.60205	database
URIK3	1.60205	database
ATNS_nh4	383	adjusted
ANS	0.0045	database
THRD_L	190.85	database
SHSL4r	63.3965	database
CYSTGL	4.04456	database
ALKP_num1	1193.86	database
TPI_num1	11085.1	database
MGSA	243.631	database
GPDDA1pp_num1	2.0446	database
ALCD19_num1	451.524	database
R01049	5759.85	AutoPACMEN filled
RBKr	16.7086	database
ADPRDP	64.8	database
R01056	2429.3	database
R01057	105.95	database
GAPDHf	999	adjusted
GAPDi_nadp	184.125	database
DRPA	107.574	database
FBAf	64.5	adjusted
ATPPRT	2.13667	database
ANPRT	1.16962	database
FUM	351.041	database
ADSL1r	1.5775	database
ARGSL	401.496	database
LLEUDr	53.724	database
LEUTAi_num1	18.805	database
GALKr	30.7898	database
DGGH	234.034	database
RAFGH	234.034	database
ACNMCT	14.2818	database
IDIh	2151.64	database
NTD11pp_num1	12.676	database
IMPC	4.621	database
IMPD	5759.85	AutoPACMEN filled
HXPRT	4.29769	database
GMPR	0.337	database
ADSS	999	adjusted
NDPK8m	194.853	database
ALATA_D	228	database
ALAALAr	1.847	database
AGMT	1.516	database
R01163	5.09155	database
HISDr	170.5	database
ACOAD1_num1	9.71053	database
PBUTT	608.333	database
ACACT2r_num1	80	database
BUTCT	290	database
INS2D_num1	58	database
MI1PP	108.488	database
MI4PP	108.488	database
MI3PP	108.488	database
IPPS	450	adjusted
VALTA_num1	18.805	database
MTHFD	389.713	database
GLYCL	6.00578	database
MTHFR3_1	103.746	database
MOHMT	0.781	database
NTD9_num1	12.676	database
GUAPRT	4.29769	database
GMPS2	88.3019	database
ADD_num1	42.4249	database
PRO1xm_num1	733.994	database
P5CR_num1	995.592	database
R01253	14.6778	database
NNAM_num1	15.6409	database
FACOAL160p_num1	3.36731	database
CYSTL	4207.56	database
CYSTS	22.5962	database
RHCCE	124.901	database
4HBZFm	5759.85	AutoPACMEN filled
ACONTa	999	database
GCALDDm_num1	1.374	database
PPAKr	494.385	database
HMGL	79.058	database
BDH	281.054	database
PPNDH	547.051	database
HPYRRx	12.6167	database
ASPCT_1	97.4819	database
OCBTm	1190.94	database
MTAN	3.89245	database
XYLI1	18.8676	database
VALDHr	53.724	database
LCADi	70.1267	database
THRD	161.249	database
THRS_1	274.212	database
GPDDA2_num1	2.0446	database
GUI1	67.8667	database
DHBS	3.44333	database
DHBD	17.3394	database
PGKm	647.8	database
PGCD	515.5	database
GLYCK	275	database
ACPh	870.694	database
R01519	660	database
R01520_num1	521000	database
RBK_Dr	58.98	database
GND_num1	25.7679	database
RPEh	1332.46	database
DDGLK	11.94	database
ATDAMh	0.0845556	database
DATCY	1.60205	database
DATUP	1.60205	database
MPL	34.4963	database
PUNP1_num1	7950	database
3NTD7l_num1	12.676	database
TMDK1	0.86	database
NTD5_num1	12.676	database
R01582	228	database
GLK1_3	129.54	database
ACOATA_num1	0.170857	database
R01625	0.483921	database
MCOATA	6.52757	database
XYLK	765.177	database
R01641	64521.7	database
ABTA	23.7028	database
R01654	40.461	database
MTHFC_1	389.713	database
DMATT	7.89376	database
DCMPDA	665.733	database
NTD3_num1	12.676	database
CYTK2	91.2311	database
GUAD_1	59.8317	database
LCGH_num1	81	database
BUTKr	999	database
CHRS	0.87	adjusted
CHORM_num1	31.5633	database
ADCS	0.0045	database
ICHORS_num1	10.2421	database
PPOR_1	39.026	database
R01731	309.918	database
GLYOX_num1	5759.85	AutoPACMEN filled
GNKh	9.4	database
HOXPRx	133	database
TARTDC	103.981	database
r0393_num1	1.374	database
ARAI	241.7	database
HXAND	5.9187	database
HSK	11.7818	database
HSDxi	32.7986	database
HSDy	32.7986	database
HSST	14.4334	database
GLUKA	129.54	database
HPDOAi_num1	89.9403	database
ACNPLYS	6.39483	database
PMANM	24.8038	database
MAN6PI_num1	15566.5	database
DDPA	31.5633	database
TALA	154.629	database
FBA3hi	5.41402	database
TKT2	64521.7	database
PFK_3	84.62	database
NTPTP1_num1	4000	database
NDPK5	194.853	database
PPCOAC	10.553	database
PUNP5_num1	7950	database
DHORDfum	151.891	database
ORPT	262.623	database
PYNP2r	73.2489	database
3NTD2pp_num1	12.676	database
CYTD	4.38333	database
DGTUP	1.60205	database
R01898	7812.99	database
r0423	21.0261	database
ACONTb	999	database
SPMS	89.6192	database
DGNSKm_num1	1.72	database
NTD8_num1	12.676	database
PUNP4_num1	7950	database
HACD1i	1291.22	database
HBCO_nadp	1332.92	database
HMGCOAS	1.28085	database
GUI2	67.8667	database
DHORTSn	64.3533	database
GRTT	7.89376	database
TRDR	14.0731	database
RNDR1_num1	2.83117	database
RNDR4_num1	2.83117	database
RNDR2_num1	2.83117	database
PAPSR_num1	0.24975	database
RNDR3_num1	2.83117	database
METSOXR1	111.265	database
PGL	14.3	database
AGDC	131.686	database
PGAMT	1.5664	database
MGCH	97.82	database
NTD6_num1	12.676	database
DADNKn_num1	1.72	database
DGK1	52	database
DGTCY	1.60205	database
NDPK4m	194.853	database
DTMPK	5759.85	AutoPACMEN filled
DTTGY	1.60205	database
DTTUP	1.60205	database
URIDK2r	5759.85	AutoPACMEN filled
DURIK1	0.86	database
DUTPDP_num1	16.8708	database
TMDS_num1	4.90649	database
XAND	5.9187	database
URO	3.26	database
TMN	1.20969	database
XPPT_num1	4.29769	database
PUNP3_num1	7950	database
3NTD9pp_num1	12.676	database
Q23DO	10.7833	database
ILEDH2	53.724	database
ILETA_num1	18.805	database
FOLR2_1	55.85	database
DHFS	40.461	database
RMPA	70.1267	database
G1SAT_num1	0.51	database
D4DGCD	4.406	database
ORNTAC	2.2	database
ACOTA	1.185	database
FGLU	200	database
ASAD	7.245	database
DHDPS	117.729	database
PNP_num1	7950	database
NP1_num1	7950	database
PYNP1	73.2489	database
PUNP7_num1	7950	database
FTCL	74.1217	database
NMNR_num1	12.676	database
NDPK7m	194.853	database
DCTUP	1.60205	database
G1PTT	6.34636	database
NDPK6	194.853	database
DUTUP	1.60205	database
TRPS3	20.5588	database
3NTD4pp_num1	12.676	database
DCTCP	1.60205	database
DUTCP	1.60205	database
RAFH	322072	database
SKK	42.4889	database
SHK3Dr	95.0113	database
R02423	41.75	database
R02425	703.813	database
CDPGLC46DH	3.69	database
RMI	41.8057	database
RBK_L1	58.98	database
DPR_num1	16.8429	database
PANTS	2.1545	database
DURIPP_num1	7950	database
DCYTD	4.38333	database
R02513	0.465154	database
LGTHL_num1	144.989	database
AMID2	261.363	database
TARTRDH2	103.981	database
ABUTD_num1	1.374	database
PUNP2_num1	7950	database
BETALDHx	80.3357	database
BETALDHy	80.3357	database
FBA2	5.41402	database
R02630	33.4271	database
ACGK	63.4667	database
4HOXPACMON	244.278	database
M1PD	67.8875	database
NTD10_num1	12.676	database
SERH	20.5588	database
R02727	34.4963	database
PGMT_B	48.7385	database
SDPDS_num1	175.038	database
DAPE	71.6911	database
G6PBDH	1256.98	database
G6PIh	1473.85	database
PGIA	1473.85	database
PUNP6_num1	7950	database
PPM2	105.95	database
DRBK	16.7086	database
GLCRD	21.7627	database
TDPDRR	5759.85	AutoPACMEN filled
UAMAGS	94.147	database
UAAGDS	3.70857	database
PSP_D	166.808	database
SPRMS	89.6192	database
TYRTRSm_num1	5.905	database
BTDD-RR	51.6838	database
R02947	2.2	database
NNATr	14.1333	database
R03012	5.09155	database
HPh	338.104	database
PNTK_num1	2.12	database
R03024	1193.86	database
ECOAH1_num1	1111.9	database
PTPATim	10.4788	database
ICHORT_num1	32.2572	database
ALATRS	6.54561	database
R03050_num1	121	database
R03051	1.84182	database
R03062	5759.85	AutoPACMEN filled
DHPS	77.0222	database
DHPS2_1	77.0222	database
DHQS	1568.34	database
DHQTi_num1	10.46	database
AMID3	261.363	database
UPP3S_1_num1	4.6	database
AMID	261.363	database
DBTS	17.3658	database
UAMAS	46.1694	database
UPP3MT_num1	4.6	database
UPPDC1	333.147	database
CHCOAL	0.257943	database
AOXSr	1327.42	database
PPPGO_1	1.44043	database
TMPPP_num1	999	database
AMAOTr	58.9743	database
PFK_2_num1	84.62	database
HSTPT	309.918	database
SHSL1	63.3965	database
PPCDC	1.82639	database
3HPAOX	244.278	database
G6PI3	1473.85	database
NT5C_num1	12.676	database
NNDPRm	400.852	database
R03371	5759.85	AutoPACMEN filled
IGPDH	1000	database
AUNOR	1.70417	database
DHPPDA2	1.70417	database
PSCVT	5.67	database
R03492	5759.85	AutoPACMEN filled
HPPK2	499.585	database
DHNPA2r	0.345267	database
IGPS	4.48367	database
PRAIi	114.425	database
23PDE7pp	12.676	database
23PDE2pp	12.676	database
STACHGALACT	234.034	database
ARGTRS	5.03764	database
ASNTRS_1	3.10717	database
CYSTRS	36.464	database
GLUTRS_Gln	3.61	adjusted
GLYTLm	146.366	database
HISTRS	32.1279	database
ILETRSm	17.5128	database
LEUTRS	9.06373	database
LYSTRS	129.094	database
METTRS	5759.85	AutoPACMEN filled
PHETRS	20.8405	database
PROTRS	17.925	database
SERTRS	5759.85	AutoPACMEN filled
THRTRS_num1	30.4832	database
TRPTRS	4.58182	database
VALTRS	3.4234	database
ACACT4r_num1	80	database
ACACT6p_num1	80	database
FFSD	322072	database
23CN2P3	12.676	database
IPPMIb	3.2	database
r0648	43.33	database
R03971	43.33	database
R03975	2071.41	database
ACACT7p_num1	80	database
IPPMIa	3.2	database
SUCBZL	115.567	database
PRATPP	4.2175	database
PRACHh	4.2175	database
IMACTD_num1	1.374	database
MBCOAi	2.767	database
GLUTRR_1	199.912	database
AMAA_num1	172.567	database
MCCCrm	63.8643	database
PRAGSr	203.34	database
ECOAH5_1_num1	1111.9	database
PSERT	1.07125	database
HACD9	1291.22	database
ECOAH9m_num1	1111.9	database
ECOAH12m_num1	1111.9	database
PPNCL2	1.82639	database
PTHPS	5759.85	AutoPACMEN filled
GARFT	6.3756	database
KAS14_1_num1	0.170857	database
BTNC	35261.8	database
ACCOAC_1	11.613	database
MHPGLUT	0.399091	database
MICITDr	999	database
IPMD	14.9	database
EAR40x_num1	15.5385	database
EAR40y	26.9633	database
KARI_23dhmb	1.84182	database
DHAD1	14.8955	database
PHCDm_num1	5.99818	database
RBFSa	1.073	database
PRFGS	999	database
R04486	2071.41	database
PMPK_num1	0.0755667	database
3OAR40_1_num1	117.262	database
3OAR100_1_num1	117.262	database
3OAR80_num1	117.262	database
3OAR160_num1	117.262	database
ADSL2r	1.5775	database
AICART	4.621	database
3OAR140_num1	117.262	database
UGMDDS	508.5	database
AKP1_1_num1	1193.86	database
r0708_num1	0.0011	database
PRICIh	7.91625	database
ACAS_2ahbut	121	database
EAR120x_num1	15.5385	database
EAR120y	26.9633	database
MCMAT6_num1	0.170857	database
HACD7	1291.22	database
ECOAH7p_num1	1111.9	database
HACD6i	1291.22	database
ECOAH6_num1	1111.9	database
HACD5	1291.22	database
ACACT5r_1_num1	80	database
HACD4	1291.22	database
ECOAH4_num1	1111.9	database
HACD3	1291.22	database
ECOAH3_1_num1	1111.9	database
ACACT3r_num1	80	database
HACD2i	1291.22	database
ECOAH2_num1	1111.9	database
R04773	5759.85	AutoPACMEN filled
PFKh	84.62	database
BFBP_num1	32.6846	database
CYSS_trdrd_num1	129.706	database
R04951	271.652	database
3OAS60_num1	0.170857	database
3OAR60_1_num1	117.262	database
EAR60x_num1	15.5385	database
EAR60y	26.9633	database
3OAS80_num1	0.170857	database
EAR80x_num1	15.5385	database
EAR80y	26.9633	database
3OAS100_num1	0.170857	database
EAR100x_num1	15.5385	database
EAR100y	26.9633	database
3OAS120_num1	0.170857	database
3OAR120_num1	117.262	database
R04966_num1	15.5385	database
R04967	26.9633	database
R04968_num1	0.170857	database
R04969_num1	15.5385	database
R04970	26.9633	database
R05032	2.19889	database
r0775_num1	0.0011	database
r0777_num1	0.0011	database
4HGLSD_num1	5.99818	database
R05052_num1	23.25	database
R05053	228	database
HMNO	5759.85	AutoPACMEN filled
KARI_23dhmp	1.84182	database
KARI	1.84182	database
DHAD2m	14.8955	database
OHPBAT	1.07125	database
R05133_num1	25.3606	database
R05134_num1	25.3606	database
23PDE9pp	7.11057	database
R05287	0.08	database
G1PACT	18.397	database
R05338	5759.85	AutoPACMEN filled
R05339	5759.85	AutoPACMEN filled
R05549	234.034	database
AMID5	261.363	database
R05554	41.75	database
R05566	5.93067	database
ASPTRS	999	adjusted
GLUTRS	3.61	adjusted
R05590	261.363	database
EDA	76.7837	database
MNNH	2.76333	database
GALCTD	9.16	database
UDCPDP	82.0444	database
PAPPT3	204.052	database
R05632	3.57786	database
MEPCT	97.5615	database
CDPMEK	5759.85	AutoPACMEN filled
DXPS	49.3503	database
MECDPS	2.33333	database
DXPRIi	4.42024	database
FMNRx2_num1	89.9403	database
FLVR_1_num1	89.9403	database
NODOx	144.343	database
NODOy	144.343	database
R05835	2071.41	database
RBP4E	17.7891	database
DALAOX	1.98538	database
R05884	2.64	database
TARTRDH	103.981	database
BLACT_num1	1676.56	database
IPDPUPT	1.82395	database
TDPGDH	79.228	database
TDPDRE	5759.85	AutoPACMEN filled
HIUH	36.3708	database
CPPPGO2_num1	225.02	database
R06915	3.57786	database
R06936	3.57786	database
R06939	3.57786	database
HADPCOADH3	1291.22	database
R07013	10.7224	database
R07014	10.7224	database
R07027	10.7224	database
R07082	10.7224	database
APSR_num1	0.24975	database
R07219	2.64	database
R07262_num1	47.6768	database
R07263	0.136313	database
DB4PS	0.0425	database
DHPTDNR_num1	89.9403	database
ARD1	152.533	database
ARD_1	152.533	database
MDRPD	16.5	database
23DK5MPPISO	5759.85	AutoPACMEN filled
2OH3K5MPPISO	5759.85	AutoPACMEN filled
ARAT	5759.85	AutoPACMEN filled
R07460_num1	0.87	database
R07476	8.5	database
MOD	5.14004	database
R07600	5.14004	database
MOD_4mop	5.14004	database
R07602	5.14004	database
MOD_3mop	5.14004	database
R07604	5.14004	database
R07618	5.14004	database
ALAALAD	5759.85	AutoPACMEN filled
LIPATPT	5759.85	AutoPACMEN filled
R07771	5759.85	AutoPACMEN filled
R08056	21.7627	database
SHCHCS3	117.375	database
R08218	5759.85	AutoPACMEN filled
PUNP8_num1	7950	database
R08386	27.92	database
R08871	114.768	database
R08938	114.768	database
NTRIR2x	417.683	database
NTRIR2y	417.683	database
r0390_num1	8055.95	database
ACOADH2	9.71053	database
TREpts	33.4271	database
ACOAD20	40.7	adjusted
rxn02727	43.33	database
DKDID	5759.85	AutoPACMEN filled
2S6HCCi	0.275	database
GLCabc	5759.85	AutoPACMEN filled
HEMEti	5759.85	AutoPACMEN filled
MNabc	5759.85	AutoPACMEN filled
ZNabc_num1	300	database
GLNabc	5759.85	AutoPACMEN filled
CHLabc_num1	5759.85	AutoPACMEN filled
RIBabc	5759.85	AutoPACMEN filled
GALabc	5759.85	AutoPACMEN filled
HISabc	5759.85	AutoPACMEN filled
MALTabc	5759.85	AutoPACMEN filled
TAURabc	5759.85	AutoPACMEN filled
ARBabc	5759.85	AutoPACMEN filled
Niabc	5759.85	AutoPACMEN filled
THMabc	5759.85	AutoPACMEN filled
CRNabc	5759.85	AutoPACMEN filled
METDabc	5759.85	AutoPACMEN filled
CHOLSabc_num1	5759.85	AutoPACMEN filled
FERRICHabc	5759.85	AutoPACMEN filled
FE3abc	5759.85	AutoPACMEN filled
URAt2_num1	5759.85	AutoPACMEN filled
CYTDt2_num1	5759.85	AutoPACMEN filled
URIt2_num1	5759.85	AutoPACMEN filled
THMDt2_num1	5759.85	AutoPACMEN filled
HXANt2r	5759.85	AutoPACMEN filled
XANt2	5759.85	AutoPACMEN filled
GUAt2r_num1	5759.85	AutoPACMEN filled
GSNt2_num1	5759.85	AutoPACMEN filled
DCYTt2_num1	5759.85	AutoPACMEN filled
Ktex_num1	5759.85	AutoPACMEN filled
MALt5_num1	5759.85	AutoPACMEN filled
NAt3_1	5759.85	AutoPACMEN filled
CITt2r_num1	5759.85	AutoPACMEN filled
CITt14	5759.85	AutoPACMEN filled
CITt10	5759.85	AutoPACMEN filled
ALAt4	5759.85	AutoPACMEN filled
GLNt4	5759.85	AutoPACMEN filled
ASPt2r	5759.85	AutoPACMEN filled
METabc	5759.85	AutoPACMEN filled
PROt4_num1	5759.85	AutoPACMEN filled
rxn05223_num1	5759.85	AutoPACMEN filled
GLCpts	33.4271	database
rxn05229	49.5	database
CYSabc	5759.85	AutoPACMEN filled
LEUt2r_num1	5759.85	AutoPACMEN filled
ILEt2r_num1	5759.85	AutoPACMEN filled
rxn05247_num1	3.36731	database
rxn05248_num1	3.36731	database
rxn05249_num1	3.36731	database
rxn05250_num1	3.36731	database
rxn05251_num1	3.36731	database
rxn05252_num1	3.36731	database
rxn05294_num1	19.8991	database
rxn05295	999	adjusted
GLUt2r_num1	5759.85	AutoPACMEN filled
GLUt4_num1	5759.85	AutoPACMEN filled
HISt2r	5759.85	AutoPACMEN filled
ARGt2r_num1	5759.85	AutoPACMEN filled
rxn05304	5759.85	AutoPACMEN filled
LYSt3r	5759.85	AutoPACMEN filled
PNTOt2	5759.85	AutoPACMEN filled
PIt2r	5759.85	AutoPACMEN filled
PIt7	5759.85	AutoPACMEN filled
ZN2t4pp	5759.85	AutoPACMEN filled
INSt2_num1	5759.85	AutoPACMEN filled
DADNt2_num1	5759.85	AutoPACMEN filled
ADNt2_num1	5759.85	AutoPACMEN filled
rxn05358	6.52757	database
rxn05359_num1	551	adjusted
rxn05360_num1	117.262	database
rxn05362	26.9633	database
rxn05363_num1	551	adjusted
rxn05364_num1	117.262	database
rxn05366	26.9633	database
rxn05367_num1	551	adjusted
rxn05368_num1	117.262	database
rxn05370	26.9633	database
rxn05371_num1	551	adjusted
rxn05372_num1	117.262	database
rxn05374	26.9633	database
rxn05375_num1	551	adjusted
rxn05376_num1	117.262	database
rxn05378	26.9633	database
rxn05379_num1	0.170857	database
rxn05380_num1	117.262	database
rxn05382	26.9633	database
rxn05383	6.52757	database
rxn05384_num1	551	adjusted
rxn05385_num1	117.262	database
rxn05387	26.9633	database
rxn05388_num1	551	adjusted
rxn05389_num1	117.262	database
rxn05391	26.9633	database
rxn05392_num1	551	adjusted
rxn05393_num1	117.262	database
rxn05395	26.9633	database
rxn05396_num1	551	adjusted
rxn05397_num1	117.262	database
rxn05399	26.9633	database
rxn05400_num1	551	adjusted
rxn05401_num1	117.262	database
rxn05403	26.9633	database
rxn05404_num1	0.170857	database
rxn05405_num1	117.262	database
rxn05407	26.9633	database
rxn05408	6.52757	database
rxn05409_num1	0.170857	database
rxn05410_num1	117.262	database
rxn05412	26.9633	database
rxn05413_num1	0.170857	database
rxn05414_num1	117.262	database
rxn05416	26.9633	database
rxn05417_num1	0.170857	database
rxn05418_num1	117.262	database
rxn05420	26.9633	database
rxn05421_num1	0.170857	database
rxn05422_num1	117.262	database
rxn05424	26.9633	database
rxn05425_num1	0.170857	database
rxn05426_num1	117.262	database
rxn05428	26.9633	database
rxn05429_num1	0.170857	database
rxn05430_num1	117.262	database
rxn05432	26.9633	database
rxn05433_num1	15.5385	database
rxn05434_num1	15.5385	database
rxn05435_num1	15.5385	database
rxn05436_num1	15.5385	database
rxn05437_num1	15.5385	database
rxn05438_num1	15.5385	database
rxn05439_num1	15.5385	database
rxn05440_num1	15.5385	database
rxn05441_num1	15.5385	database
rxn05442_num1	15.5385	database
rxn05443_num1	15.5385	database
rxn05444_num1	15.5385	database
rxn05445_num1	15.5385	database
rxn05446_num1	15.5385	database
rxn05447_num1	15.5385	database
rxn05448_num1	15.5385	database
rxn05449_num1	15.5385	database
rxn05450_num1	15.5385	database
rxn05451	6.52757	database
rxn05452	6.52757	database
rxn05453	6.52757	database
rxn05454	6.52757	database
rxn05455	6.52757	database
rxn05456	6.52757	database
FAS1_6_c	6.52757	database
FAS1_7_c	6.52757	database
rxn05459	6.52757	database
rxn05460_num1	0.170857	database
rxn05461_num1	117.262	database
rxn05463	26.9633	database
rxn05464_num1	15.5385	database
NH4t	5759.85	AutoPACMEN filled
GLYCLTt2r_num1	5759.85	AutoPACMEN filled
3AMBAt2	5759.85	AutoPACMEN filled
ACGApts	33.4271	database
AKGt2r_num1	5759.85	AutoPACMEN filled
DALAt2r_num1	5759.85	AutoPACMEN filled
BALAt2r	5759.85	AutoPACMEN filled
ARBt2r	5759.85	AutoPACMEN filled
ARBTptspp	33.4271	database
ARSENBt2	5759.85	AutoPACMEN filled
aso4t_num1	5759.85	AutoPACMEN filled
ASO3t_num1	5759.85	AutoPACMEN filled
BUTSabc	5759.85	AutoPACMEN filled
CA2abc1pp	5759.85	AutoPACMEN filled
CAt4	5759.85	AutoPACMEN filled
CD2abc_num1	300	database
CD2t4pp	5759.85	AutoPACMEN filled
CRO4t3pp_num1	5759.85	AutoPACMEN filled
CSNt2_num1	5759.85	AutoPACMEN filled
DIPEPabc1	5759.85	AutoPACMEN filled
DIPEPabc10	5759.85	AutoPACMEN filled
DIPEPabc11	5759.85	AutoPACMEN filled
DIPEPabc12	5759.85	AutoPACMEN filled
DIPEPabc13	5759.85	AutoPACMEN filled
DIPEPabc14	5759.85	AutoPACMEN filled
DIPEPabc15	5759.85	AutoPACMEN filled
DIPEPabc2	5759.85	AutoPACMEN filled
DIPEPabc3	5759.85	AutoPACMEN filled
DIPEPabc4	5759.85	AutoPACMEN filled
DIPEPabc5	5759.85	AutoPACMEN filled
DIPEPabc6	5759.85	AutoPACMEN filled
DIPEPabc7	5759.85	AutoPACMEN filled
DIPEPabc8	5759.85	AutoPACMEN filled
DIPEPabc9	5759.85	AutoPACMEN filled
DRIBabc	5759.85	AutoPACMEN filled
ECTOINEabc	5759.85	AutoPACMEN filled
ETHAt6	5759.85	AutoPACMEN filled
ETHSO3abcpp	5759.85	AutoPACMEN filled
FE2abc	5759.85	AutoPACMEN filled
FEDCabc	5759.85	AutoPACMEN filled
FERXAabc	5759.85	AutoPACMEN filled
FORt2_num1	5759.85	AutoPACMEN filled
FUMt2r	5759.85	AutoPACMEN filled
ABUTt2r	5759.85	AutoPACMEN filled
GALCTt2r	5759.85	AutoPACMEN filled
GALt2	5759.85	AutoPACMEN filled
GAMpts	33.4271	database
GLCNt2r_num1	5759.85	AutoPACMEN filled
GLCRt2r	5759.85	AutoPACMEN filled
GLCt2_num1	5759.85	AutoPACMEN filled
GLCURt2r	5759.85	AutoPACMEN filled
GLY3Pt2	5759.85	AutoPACMEN filled
GLYBt2	5759.85	AutoPACMEN filled
GLYCt	5759.85	AutoPACMEN filled
GLYt2r_num1	5759.85	AutoPACMEN filled
HEXSabc	5759.85	AutoPACMEN filled
INSTt2_num1	5759.85	AutoPACMEN filled
ISTNTabc	5759.85	AutoPACMEN filled
Kt2r_num1	5759.85	AutoPACMEN filled
LCYSTabcpp	5759.85	AutoPACMEN filled
L_LACt2r_num1	5759.85	AutoPACMEN filled
MAL_Dt2_num1	5759.85	AutoPACMEN filled
MALt2r_num1	5759.85	AutoPACMEN filled
MALTpts	33.4271	database
MANpts	5759.85	AutoPACMEN filled
MANt2	5759.85	AutoPACMEN filled
MELIBt2	5759.85	AutoPACMEN filled
MGt5_num1	5759.85	AutoPACMEN filled
MNLpts	33.4271	database
MNt2	5759.85	AutoPACMEN filled
MOBDabc	5759.85	AutoPACMEN filled
MOPSabc	5759.85	AutoPACMEN filled
MSO3abc	5759.85	AutoPACMEN filled
NA1ATPasem	5759.85	AutoPACMEN filled
NO2t2r_num1	5759.85	AutoPACMEN filled
NO2t3	5759.85	AutoPACMEN filled
NO3t2_num1	5759.85	AutoPACMEN filled
ORNt2r	5759.85	AutoPACMEN filled
URATEtm_num1	5759.85	AutoPACMEN filled
PURabc1	5759.85	AutoPACMEN filled
RIBFLVt2	5759.85	AutoPACMEN filled
RMNt	5759.85	AutoPACMEN filled
SALCpts	33.4271	database
SBTt2	5759.85	AutoPACMEN filled
DSERt2_num1	5759.85	AutoPACMEN filled
SO4t2_num1	5759.85	AutoPACMEN filled
SUCCt2r	5759.85	AutoPACMEN filled
SUCpts	33.4271	database
SULAabc	5759.85	AutoPACMEN filled
TRPt2r	5759.85	AutoPACMEN filled
VALt2r_num1	5759.85	AutoPACMEN filled
XYLt2	5759.85	AutoPACMEN filled
GALURt2r	5759.85	AutoPACMEN filled
XTSNt2_num1	5759.85	AutoPACMEN filled
DDGLCNt2r	5759.85	AutoPACMEN filled
ALLTNt2r	5759.85	AutoPACMEN filled
ACOAD7_num1	9.71053	database
GLXO1_num1	1.374	database
ALDD31_num1	1.374	database
FACOAL140_num1	3.36731	database
FDMOtau	0.823333	database
G3PD4	33.3	database
rxn05740	88.9607	database
MLTG1_num1	8055.95	database
NADH4_num1	13.9359	database
AB6PGH	25.3606	database
ALAGLUE	5759.85	AutoPACMEN filled
ASR_num1	0.207143	database
BTS4	5e-07	database
DAGK140	47.695	database
DAGK160	47.695	database
DAGK180	47.695	database
DASYN140	5.80667	database
DASYN160	5.80667	database
DASYN180	5.80667	database
FDMO	0.823333	database
FDMO2	0.823333	database
FDMO3	0.823333	database
FDMO4	0.823333	database
FDMO6	0.823333	database
GLCS1	303.75	database
GPDDA4_num1	2.0446	database
LALGP	5759.85	AutoPACMEN filled
NTP11	0.566842	database
NTP12	0.566842	database
PAPA140	47.695	database
PAPA160	47.695	database
PAPA180	47.695	database
SPMDAT1	5759.85	AutoPACMEN filled
UACGALPpp	12.676	database
UACGAMPpp	12.676	database
UDPGALPpp	12.676	database
UGLCURPpp	12.676	database
GBEZ	500.075	database
FACOAL181_num1	3.36731	database
FACOAL180_num1	3.36731	database
FACOAL161_num1	3.36731	database
GK2	52	database
THMt2_num1	5759.85	AutoPACMEN filled
SBT_Lt	5759.85	AutoPACMEN filled
DHAD3	14.8955	database
METSR_R1	0.4895	database
MMSAD2	1.88091	database
SPMDAT3	5759.85	AutoPACMEN filled
rxn09953	156.715	database
BG_MADG_num1	3.1	database
BG_MBDG_num1	3.1	database
LAAF_num1	122.292	database
rxn09989	25106.7	database
6PHBG	25.3606	database
TEICH45	5759.85	AutoPACMEN filled
ACOAD2_num1	9.71053	database
ACOAD3_num1	9.71053	database
ACOAD4_1_num1	9.71053	database
ACOAD5_num1	9.71053	database
ACOAD6_num1	9.71053	database
ATPS4r	390	adjusted
CYOO3	2000	adjusted
CYOR3m	5759.85	AutoPACMEN filled
CYTB_B3	5759.85	AutoPACMEN filled
rxn10048	5759.85	AutoPACMEN filled
NADK1	4.16667	database
NADK2	4.16667	database
NADK3	4.16667	database
NADK4	4.16667	database
NADK5	4.16667	database
26DPAi	117.729	database
CHOLD2m	451.524	database
rxn10067	0.823333	database
rxn10192	0.233	database
rxn10197_num1	5759.85	AutoPACMEN filled
rxn10198	5759.85	AutoPACMEN filled
rxn10199_num1	153.168	database
G3PAT160_1	5759.85	AutoPACMEN filled
rxn10203	5759.85	AutoPACMEN filled
rxn10204	5759.85	AutoPACMEN filled
rxn10205	5759.85	AutoPACMEN filled
rxn10206	5759.85	AutoPACMEN filled
rxn10207	5759.85	AutoPACMEN filled
rxn10208	5759.85	AutoPACMEN filled
rxn10209	5759.85	AutoPACMEN filled
rxn10210	5759.85	AutoPACMEN filled
rxn10220	5.80667	database
rxn10221	5.80667	database
rxn10222	5.80667	database
rxn10223	5.80667	database
rxn10224	5.80667	database
rxn10225	5.80667	database
rxn10238	47.695	database
rxn10239	47.695	database
rxn10240	47.695	database
rxn10241	47.695	database
rxn10242	47.695	database
rxn10243	47.695	database
rxn10253	47.695	database
rxn10254	47.695	database
rxn10255	47.695	database
rxn10256	47.695	database
rxn10257	47.695	database
rxn10258	47.695	database
rxn10271	5759.85	AutoPACMEN filled
rxn10272	5759.85	AutoPACMEN filled
rxn10273	5759.85	AutoPACMEN filled
rxn10274	5759.85	AutoPACMEN filled
rxn10275	5759.85	AutoPACMEN filled
rxn10276	5759.85	AutoPACMEN filled
rxn10277	5759.85	AutoPACMEN filled
rxn10278	5759.85	AutoPACMEN filled
rxn10279	5759.85	AutoPACMEN filled
rxn10289	0.233	database
rxn10290	0.233	database
rxn10291	0.233	database
rxn10292	0.233	database
rxn10293	0.233	database
rxn10294	0.233	database
rxn10295	0.233	database
rxn10296	0.233	database
rxn10297	0.233	database
rxn10316	5759.85	AutoPACMEN filled
rxn10317	5759.85	AutoPACMEN filled
rxn10318	5759.85	AutoPACMEN filled
rxn10319	5759.85	AutoPACMEN filled
rxn10320	5759.85	AutoPACMEN filled
rxn10321	5759.85	AutoPACMEN filled
rxn10322	5759.85	AutoPACMEN filled
rxn10323	5759.85	AutoPACMEN filled
rxn10324	5759.85	AutoPACMEN filled
HG2abc_num1	300	database
rxn10344_num1	300	database
rxn10474_num1	5759.85	AutoPACMEN filled
GLYt4	5759.85	AutoPACMEN filled
rxn05296	5759.85	AutoPACMEN filled
T00004	5759.85	AutoPACMEN filled
T00005	5759.85	AutoPACMEN filled
T00006_num1	5759.85	AutoPACMEN filled
PDH	5759.85	AutoPACMEN filled
GSNabc	5759.85	AutoPACMEN filled
AKGDH	5759.85	AutoPACMEN filled
FCLT3	0.2039	database
ICDHyr	999	adjusted
GTPCI_num1	0.0011	database
HXAD_reverse	6.42	database
HCO3E_reverse_num1	2.90791e+06	database
AHCYSNS_reverse	5.43665	database
PTAr_reverse	366.372	database
ACACT1x_reverse_num1	80	database
GLUDxi_reverse_num1	203.186	database
r0074_reverse_num1	5.99818	database
GLUR_reverse_num1	27.95	database
R00264_reverse	1.374	database
UDPGD_reverse_num1	8.88748	database
GALUi_reverse_num1	104.562	database
UDPG4E_reverse	4496.62	database
FCLT_reverse	0.1	database
MDHm_reverse_num1	541.795	database
ASPTA_reverse_num1	23.25	database
AGTi_reverse	40.2357	database
ALAD_L_reverse	414.412	database
ALAR_reverse_num1	1190	database
SUCOAS_reverse	75.5012	database
MCITL2m_reverse	63.2167	database
UAG2EMA_reverse	3.03025	database
UAGDP_reverse	31.3085	database
UAG4Ei_reverse_num1	4496.62	database
UAG2E_reverse	3.03025	database
LYSAM_reverse	41.5415	database
DDPGA_reverse	76.7837	database
GTHRDH_syn_reverse_num1	521.165	database
NFORGLUAH_reverse_num1	0.12	database
R00526_reverse_num1	0.12	database
ARGN_reverse	394.057	database
SPTix_reverse	40.2357	database
FMETDF_reverse_num1	0.12	database
ENOm_reverse	107.5	database
UAGCVT_reverse_num1	0.77	database
ORNTA_reverse	1.45553	database
ACODA_reverse_num1	1254.64	database
TRPS2_reverse	20.5588	database
PHETA1_reverse_num1	309.918	database
LDH_Lm_reverse	108.946	database
MMSAD3_reverse	1.88091	database
P5CD_reverse_num1	5.99818	database
ALDD2x_reverse_num1	1.374	database
SSALy_reverse	7.01	database
TYRTA_reverse_num1	309.918	database
ALCD2x_reverse_num1	451.524	database
GF6PTA_reverse	12.1996	database
SAGH_reverse	207.291	database
TRE6PH_reverse	38.5	database
MAL6PG_reverse	0.878182	database
CLB6PH_reverse_num1	25.3606	database
G3PCT_reverse	18.8	database
SBTD_D2_reverse	102.112	database
R00878_reverse	18.8676	database
AMPTASECGe_reverse	271.652	database
PTA2_reverse	366.372	database
MACCOAT_reverse_num1	80	database
MMTSAO_reverse	1.88091	database
DHFR_reverse	55.85	database
GHMT2r_reverse	34.8254	database
METS_1_reverse	5759.85	AutoPACMEN filled
PGMTh_reverse	1.5664	database
ITCY_reverse	1.60205	database
URIK3_reverse	1.60205	database
TPI_reverse_num1	11085.1	database
GPDDA1pp_reverse_num1	2.0446	database
ALCD19_reverse_num1	451.524	database
R01056_reverse	2429.3	database
R01057_reverse	105.95	database
GAPDHf_reverse	106.673	database
DRPA_reverse	107.574	database
FBAf_reverse	5.41402	database
FUM_reverse	351.041	database
ADSL1r_reverse	1.5775	database
ARGSL_reverse	401.496	database
LLEUDr_reverse	53.724	database
DGGH_reverse	234.034	database
RAFGH_reverse	234.034	database
IDIh_reverse	2151.64	database
IMPC_reverse	4.621	database
IMPD_reverse	5759.85	AutoPACMEN filled
AGMT_reverse	1.516	database
R01163_reverse	5.09155	database
PBUTT_reverse	608.333	database
ACACT2r_reverse_num1	80	database
BUTCT_reverse	290	database
INS2D_reverse_num1	58	database
VALTA_reverse_num1	18.805	database
MTHFD_reverse	389.713	database
MTHFR3_1_reverse	103.746	database
MOHMT_reverse	0.781	database
R01253_reverse	14.6778	database
CYSTS_reverse	22.5962	database
RHCCE_reverse	124.901	database
ACONTa_reverse	999	database
GCALDDm_reverse_num1	1.374	database
HMGL_reverse	79.058	database
BDH_reverse	281.054	database
HPYRRx_reverse	12.6167	database
MTAN_reverse	3.89245	database
XYLI1_reverse	18.8676	database
VALDHr_reverse	53.724	database
LCADi_reverse	70.1267	database
THRD_reverse	161.249	database
GPDDA2_reverse_num1	2.0446	database
GUI1_reverse	67.8667	database
DHBD_reverse	17.3394	database
PGKm_reverse	647.8	database
PGCD_reverse	515.5	database
R01519_reverse	660	database
R01520_reverse_num1	521000	database
RPEh_reverse	1332.46	database
MPL_reverse	34.4963	database
PUNP1_reverse_num1	7950	database
R01582_reverse	228	database
ACOATA_reverse_num1	0.170857	database
R01625_reverse	0.483921	database
MCOATA_reverse	6.52757	database
R01641_reverse	64521.7	database
ABTA_reverse	23.7028	database
MTHFC_1_reverse	389.713	database
LCGH_reverse_num1	81	database
ADCS_reverse	0.0045	database
ICHORS_reverse_num1	10.2421	database
R01731_reverse	309.918	database
HOXPRx_reverse	133	database
r0393_reverse_num1	1.374	database
ARAI_reverse	241.7	database
HXAND_reverse	5.9187	database
HSDxi_reverse	32.7986	database
HSDy_reverse	32.7986	database
HPDOAi_reverse_num1	89.9403	database
PMANM_reverse	24.8038	database
MAN6PI_reverse_num1	15566.5	database
TALA_reverse	154.629	database
FBA3hi_reverse	5.41402	database
TKT2_reverse	64521.7	database
NTPTP1_reverse_num1	4000	database
PUNP5_reverse_num1	7950	database
PYNP2r_reverse	73.2489	database
R01898_reverse	7812.99	database
r0423_reverse	21.0261	database
ACONTb_reverse	999	database
SPMS_reverse	89.6192	database
PUNP4_reverse_num1	7950	database
HACD1i_reverse	1291.22	database
GUI2_reverse	67.8667	database
DHORTSn_reverse	64.3533	database
TRDR_reverse	14.0731	database
METSOXR1_reverse	111.265	database
PGL_reverse	14.3	database
AGDC_reverse	131.686	database
PGAMT_reverse	1.5664	database
MGCH_reverse	97.82	database
XAND_reverse	5.9187	database
URO_reverse	3.26	database
TMN_reverse	1.20969	database
PUNP3_reverse_num1	7950	database
Q23DO_reverse	10.7833	database
ILEDH2_reverse	53.724	database
FOLR2_1_reverse	55.85	database
RMPA_reverse	70.1267	database
G1SAT_reverse_num1	0.51	database
ORNTAC_reverse	2.2	database
ACOTA_reverse	1.185	database
PNP_reverse_num1	7950	database
NP1_reverse_num1	7950	database
PYNP1_reverse	73.2489	database
PUNP7_reverse_num1	7950	database
G1PTT_reverse	6.34636	database
TRPS3_reverse	20.5588	database
RAFH_reverse	322072	database
SHK3Dr_reverse	95.0113	database
R02425_reverse	703.813	database
RMI_reverse	41.8057	database
DPR_reverse_num1	16.8429	database
DURIPP_reverse_num1	7950	database
LGTHL_reverse_num1	144.989	database
AMID2_reverse	261.363	database
TARTRDH2_reverse	103.981	database
ABUTD_reverse_num1	1.374	database
PUNP2_reverse_num1	7950	database
FBA2_reverse	5.41402	database
M1PD_reverse	67.8875	database
SERH_reverse	20.5588	database
R02727_reverse	34.4963	database
PGMT_B_reverse	48.7385	database
SDPDS_reverse_num1	175.038	database
DAPE_reverse	71.6911	database
G6PBDH_reverse	1256.98	database
G6PIh_reverse	1473.85	database
PGIA_reverse	1473.85	database
PUNP6_reverse_num1	7950	database
PPM2_reverse	105.95	database
TDPDRR_reverse	5759.85	AutoPACMEN filled
SPRMS_reverse	89.6192	database
BTDD-RR_reverse	51.6838	database
R03012_reverse	5.09155	database
ECOAH1_reverse_num1	1111.9	database
R03050_reverse_num1	121	database
R03062_reverse	5759.85	AutoPACMEN filled
DHPS_reverse	77.0222	database
UPP3S_1_reverse_num1	4.6	database
UPP3MT_reverse_num1	4.6	database
UPPDC1_reverse	333.147	database
PPPGO_1_reverse	1.44043	database
TMPPP_reverse_num1	999	database
AMAOTr_reverse	58.9743	database
HSTPT_reverse	309.918	database
SHSL1_reverse	63.3965	database
G6PI3_reverse	1473.85	database
AUNOR_reverse	1.70417	database
PSCVT_reverse	5.67	database
R03492_reverse	5759.85	AutoPACMEN filled
DHNPA2r_reverse	0.345267	database
PRAIi_reverse	114.425	database
STACHGALACT_reverse	234.034	database
ACACT4r_reverse_num1	80	database
ACACT6p_reverse_num1	80	database
FFSD_reverse	322072	database
IPPMIb_reverse	3.2	database
r0648_reverse	43.33	database
R03975_reverse	2071.41	database
ACACT7p_reverse_num1	80	database
IPPMIa_reverse	3.2	database
PRACHh_reverse	4.2175	database
IMACTD_reverse_num1	1.374	database
MBCOAi_reverse	2.767	database
GLUTRR_1_reverse	199.912	database
AMAA_reverse_num1	172.567	database
ECOAH5_1_reverse_num1	1111.9	database
PSERT_reverse	1.07125	database
HACD9_reverse	1291.22	database
ECOAH9m_reverse_num1	1111.9	database
ECOAH12m_reverse_num1	1111.9	database
PTHPS_reverse	5759.85	AutoPACMEN filled
GARFT_reverse	6.3756	database
ACCOAC_1_reverse	11.613	database
MICITDr_reverse	999	database
IPMD_reverse	14.9	database
KARI_23dhmb_reverse	1.84182	database
PHCDm_reverse_num1	5.99818	database
RBFSa_reverse	1.073	database
R04486_reverse	2071.41	database
3OAR40_1_reverse_num1	117.262	database
3OAR100_1_reverse_num1	117.262	database
3OAR80_reverse_num1	117.262	database
3OAR160_reverse_num1	117.262	database
ADSL2r_reverse	1.5775	database
AICART_reverse	4.621	database
3OAR140_reverse_num1	117.262	database
PRICIh_reverse	7.91625	database
ACAS_2ahbut_reverse	121	database
HACD7_reverse	1291.22	database
ECOAH7p_reverse_num1	1111.9	database
HACD6i_reverse	1291.22	database
ECOAH6_reverse_num1	1111.9	database
HACD5_reverse	1291.22	database
ACACT5r_1_reverse_num1	80	database
HACD4_reverse	1291.22	database
ECOAH4_reverse_num1	1111.9	database
HACD3_reverse	1291.22	database
ECOAH3_1_reverse_num1	1111.9	database
ACACT3r_reverse_num1	80	database
HACD2i_reverse	1291.22	database
ECOAH2_reverse_num1	1111.9	database
CYSS_trdrd_reverse_num1	129.706	database
3OAR60_1_reverse_num1	117.262	database
3OAR120_reverse_num1	117.262	database
R05032_reverse	2.19889	database
4HGLSD_reverse_num1	5.99818	database
R05052_reverse_num1	23.25	database
R05053_reverse	228	database
HMNO_reverse	5759.85	AutoPACMEN filled
KARI_23dhmp_reverse	1.84182	database
KARI_reverse	1.84182	database
OHPBAT_reverse	1.07125	database
R05287_reverse	0.08	database
R05338_reverse	5759.85	AutoPACMEN filled
R05339_reverse	5759.85	AutoPACMEN filled
R05549_reverse	234.034	database
R05554_reverse	41.75	database
R05566_reverse	5.93067	database
EDA_reverse	76.7837	database
PAPPT3_reverse	204.052	database
MEPCT_reverse	97.5615	database
DXPRIi_reverse	4.42024	database
R05835_reverse	2071.41	database
RBP4E_reverse	17.7891	database
TARTRDH_reverse	103.981	database
TDPDRE_reverse	5759.85	AutoPACMEN filled
HIUH_reverse	36.3708	database
CPPPGO2_reverse_num1	225.02	database
HADPCOADH3_reverse	1291.22	database
R07013_reverse	10.7224	database
R07014_reverse	10.7224	database
R07027_reverse	10.7224	database
R07082_reverse	10.7224	database
DHPTDNR_reverse_num1	89.9403	database
ARD1_reverse	152.533	database
ARAT_reverse	5759.85	AutoPACMEN filled
R07476_reverse	8.5	database
R07600_reverse	5.14004	database
R07602_reverse	5.14004	database
R07604_reverse	5.14004	database
R07618_reverse	5.14004	database
ALAALAD_reverse	5759.85	AutoPACMEN filled
R07771_reverse	5759.85	AutoPACMEN filled
PUNP8_reverse_num1	7950	database
R08938_reverse	114.768	database
r0390_reverse_num1	8055.95	database
rxn02727_reverse	43.33	database
URAt2_reverse_num1	5759.85	AutoPACMEN filled
CYTDt2_reverse_num1	5759.85	AutoPACMEN filled
URIt2_reverse_num1	5759.85	AutoPACMEN filled
THMDt2_reverse_num1	5759.85	AutoPACMEN filled
HXANt2r_reverse	5759.85	AutoPACMEN filled
XANt2_reverse	5759.85	AutoPACMEN filled
GUAt2r_reverse_num1	5759.85	AutoPACMEN filled
GSNt2_reverse_num1	5759.85	AutoPACMEN filled
DCYTt2_reverse_num1	5759.85	AutoPACMEN filled
Ktex_reverse_num1	5759.85	AutoPACMEN filled
NAt3_1_reverse	5759.85	AutoPACMEN filled
CITt14_reverse	5759.85	AutoPACMEN filled
CITt10_reverse	5759.85	AutoPACMEN filled
ASPt2r_reverse	5759.85	AutoPACMEN filled
LEUt2r_reverse_num1	5759.85	AutoPACMEN filled
ILEt2r_reverse_num1	5759.85	AutoPACMEN filled
rxn05294_reverse_num1	19.8991	database
GLUt2r_reverse_num1	5759.85	AutoPACMEN filled
HISt2r_reverse	5759.85	AutoPACMEN filled
LYSt3r_reverse	5759.85	AutoPACMEN filled
PNTOt2_reverse	5759.85	AutoPACMEN filled
PIt7_reverse	5759.85	AutoPACMEN filled
ZN2t4pp_reverse	5759.85	AutoPACMEN filled
INSt2_reverse_num1	5759.85	AutoPACMEN filled
DADNt2_reverse_num1	5759.85	AutoPACMEN filled
ADNt2_reverse_num1	5759.85	AutoPACMEN filled
rxn05358_reverse	6.52757	database
rxn05360_reverse_num1	117.262	database
rxn05364_reverse_num1	117.262	database
rxn05368_reverse_num1	117.262	database
rxn05372_reverse_num1	117.262	database
rxn05376_reverse_num1	117.262	database
rxn05380_reverse_num1	117.262	database
rxn05383_reverse	6.52757	database
rxn05385_reverse_num1	117.262	database
rxn05389_reverse_num1	117.262	database
rxn05393_reverse_num1	117.262	database
rxn05397_reverse_num1	117.262	database
rxn05401_reverse_num1	117.262	database
rxn05405_reverse_num1	117.262	database
rxn05408_reverse	6.52757	database
rxn05410_reverse_num1	117.262	database
rxn05414_reverse_num1	117.262	database
rxn05418_reverse_num1	117.262	database
rxn05422_reverse_num1	117.262	database
rxn05426_reverse_num1	117.262	database
rxn05430_reverse_num1	117.262	database
rxn05451_reverse	6.52757	database
rxn05452_reverse	6.52757	database
rxn05453_reverse	6.52757	database
rxn05454_reverse	6.52757	database
rxn05455_reverse	6.52757	database
rxn05456_reverse	6.52757	database
FAS1_6_c_reverse	6.52757	database
FAS1_7_c_reverse	6.52757	database
rxn05459_reverse	6.52757	database
rxn05461_reverse_num1	117.262	database
NH4t_reverse	5759.85	AutoPACMEN filled
GLYCLTt2r_reverse_num1	5759.85	AutoPACMEN filled
3AMBAt2_reverse	5759.85	AutoPACMEN filled
AKGt2r_reverse_num1	5759.85	AutoPACMEN filled
DALAt2r_reverse_num1	5759.85	AutoPACMEN filled
BALAt2r_reverse	5759.85	AutoPACMEN filled
ARBt2r_reverse	5759.85	AutoPACMEN filled
ARSENBt2_reverse	5759.85	AutoPACMEN filled
ASO3t_reverse_num1	5759.85	AutoPACMEN filled
CAt4_reverse	5759.85	AutoPACMEN filled
CD2t4pp_reverse	5759.85	AutoPACMEN filled
CSNt2_reverse_num1	5759.85	AutoPACMEN filled
FORt2_reverse_num1	5759.85	AutoPACMEN filled
FUMt2r_reverse	5759.85	AutoPACMEN filled
ABUTt2r_reverse	5759.85	AutoPACMEN filled
GALCTt2r_reverse	5759.85	AutoPACMEN filled
GALt2_reverse	5759.85	AutoPACMEN filled
GLCNt2r_reverse_num1	5759.85	AutoPACMEN filled
GLCRt2r_reverse	5759.85	AutoPACMEN filled
GLCt2_reverse_num1	5759.85	AutoPACMEN filled
GLCURt2r_reverse	5759.85	AutoPACMEN filled
GLY3Pt2_reverse	5759.85	AutoPACMEN filled
GLYBt2_reverse	5759.85	AutoPACMEN filled
GLYCt_reverse	5759.85	AutoPACMEN filled
GLYt2r_reverse_num1	5759.85	AutoPACMEN filled
INSTt2_reverse_num1	5759.85	AutoPACMEN filled
L_LACt2r_reverse_num1	5759.85	AutoPACMEN filled
MAL_Dt2_reverse_num1	5759.85	AutoPACMEN filled
MALt2r_reverse_num1	5759.85	AutoPACMEN filled
MANt2_reverse	5759.85	AutoPACMEN filled
MELIBt2_reverse	5759.85	AutoPACMEN filled
NO2t2r_reverse_num1	5759.85	AutoPACMEN filled
NO3t2_reverse_num1	5759.85	AutoPACMEN filled
URATEtm_reverse_num1	5759.85	AutoPACMEN filled
RIBFLVt2_reverse	5759.85	AutoPACMEN filled
RMNt_reverse	5759.85	AutoPACMEN filled
SBTt2_reverse	5759.85	AutoPACMEN filled
DSERt2_reverse_num1	5759.85	AutoPACMEN filled
SO4t2_reverse_num1	5759.85	AutoPACMEN filled
SUCCt2r_reverse	5759.85	AutoPACMEN filled
TRPt2r_reverse	5759.85	AutoPACMEN filled
VALt2r_reverse_num1	5759.85	AutoPACMEN filled
XYLt2_reverse	5759.85	AutoPACMEN filled
GALURt2r_reverse	5759.85	AutoPACMEN filled
XTSNt2_reverse_num1	5759.85	AutoPACMEN filled
DDGLCNt2r_reverse	5759.85	AutoPACMEN filled
ALLTNt2r_reverse	5759.85	AutoPACMEN filled
GLXO1_reverse_num1	1.374	database
ALDD31_reverse_num1	1.374	database
rxn05740_reverse	88.9607	database
MLTG1_reverse_num1	8055.95	database
NADH4_reverse_num1	13.9359	database
AB6PGH_reverse	25.3606	database
ALAGLUE_reverse	5759.85	AutoPACMEN filled
ASR_reverse_num1	0.207143	database
DASYN140_reverse	5.80667	database
DASYN160_reverse	5.80667	database
DASYN180_reverse	5.80667	database
GLCS1_reverse	303.75	database
GPDDA4_reverse_num1	2.0446	database
LALGP_reverse	5759.85	AutoPACMEN filled
GBEZ_reverse	500.075	database
GK2_reverse	52	database
SBT_Lt_reverse	5759.85	AutoPACMEN filled
METSR_R1_reverse	0.4895	database
MMSAD2_reverse	1.88091	database
BG_MADG_reverse_num1	3.1	database
BG_MBDG_reverse_num1	3.1	database
LAAF_reverse_num1	122.292	database
TEICH45_reverse	5759.85	AutoPACMEN filled
rxn10048_reverse	5759.85	AutoPACMEN filled
26DPAi_reverse	117.729	database
CHOLD2m_reverse	451.524	database
rxn10192_reverse	0.233	database
rxn10197_reverse_num1	5759.85	AutoPACMEN filled
rxn10198_reverse	5759.85	AutoPACMEN filled
rxn10199_reverse_num1	153.168	database
rxn10220_reverse	5.80667	database
rxn10221_reverse	5.80667	database
rxn10222_reverse	5.80667	database
rxn10223_reverse	5.80667	database
rxn10224_reverse	5.80667	database
rxn10225_reverse	5.80667	database
rxn10271_reverse	5759.85	AutoPACMEN filled
rxn10272_reverse	5759.85	AutoPACMEN filled
rxn10273_reverse	5759.85	AutoPACMEN filled
rxn10274_reverse	5759.85	AutoPACMEN filled
rxn10275_reverse	5759.85	AutoPACMEN filled
rxn10276_reverse	5759.85	AutoPACMEN filled
rxn10277_reverse	5759.85	AutoPACMEN filled
rxn10278_reverse	5759.85	AutoPACMEN filled
rxn10279_reverse	5759.85	AutoPACMEN filled
rxn10289_reverse	0.233	database
rxn10290_reverse	0.233	database
rxn10291_reverse	0.233	database
rxn10292_reverse	0.233	database
rxn10293_reverse	0.233	database
rxn10294_reverse	0.233	database
rxn10295_reverse	0.233	database
rxn10296_reverse	0.233	database
rxn10297_reverse	0.233	database
rxn05296_reverse	5759.85	AutoPACMEN filled
T00004_reverse	5759.85	AutoPACMEN filled
T00005_reverse	5759.85	AutoPACMEN filled
T00006_reverse_num1	5759.85	AutoPACMEN filled
PPAm_num2	0.014	database
CAT_num2	157615	database
CAT_num3	157615	database
R00026_num2	3.1	database
R00026_num3	3.1	database
NADK_num2	4.16667	database
HCO3E_num2	2.90791e+06	database
NTD7_num2	12.676	database
ME1_num2	90.2882	database
ME1_num3	90.2882	database
ACS_num2	827.477	database
ACACT1x_num2	80	database
ACACT1x_num3	80	database
GLUDxi_num2	203.186	database
r0074_num2	5.99818	database
GLUNpp_num2	42.5853	database
GLUR_num2	27.95	database
SPODMpp_num2	50519.8	database
SPODMpp_num3	50519.8	database
UDPGD_num2	8.88748	database
UDPGD_num3	8.88748	database
GALUi_num2	104.562	database
GALUi_num4	104.562	database
MDHm_num2	541.795	database
CS_num2	103.705	database
ASPTA_num2	23.25	database
ASPTA_num3	23.25	database
ALAR_num2	1190	database
UAG4Ei_num2	4496.62	database
r0120_num2	0.0011	database
GTPDPK_num2	15.1217	database
LYSDC_num2	0.55	database
ASPK_1_num2	10.8308	database
ASPK_1_num3	10.8308	database
ASNN_num2	48.5	database
GTHRDH_syn_num2	521.165	database
GTHRDH_syn_num3	521.165	database
ADSK_num2	43.2254	database
NTD4_num2	12.676	database
FDH_num2	78.3803	database
OXADCm_num2	43	database
NFORGLUAH_num2	0.12	database
R00526_num2	0.12	database
SADTn_num2	39.5642	database
RBFK_num2	0.4	database
ARGDC_num2	0.55	database
CBPS_num2	3.35825	database
ASNS1_num2	2.03778	database
ASNS1_num3	2.03778	database
FMETDF_num2	0.12	database
UAGCVT_num2	0.77	database
ACODA_num2	1254.64	database
ACODA_num3	1254.64	database
PHETA1_num2	309.918	database
P5CD_num2	5.99818	database
ALDD2x_num2	1.374	database
ALDD2x_num3	1.374	database
ALDD2x_num4	1.374	database
ALDD2x_num5	1.374	database
TYRTA_num2	309.918	database
ALCD2x_num2	451.524	database
ALCD2x_num3	451.524	database
ALCD2x_num4	451.524	database
G6PDA_num2	48.6667	database
CLB6PH_num2	25.3606	database
HEX7_num2	1351.04	database
CYSS_2_num2	129.706	database
MACCOAT_num2	80	database
MACCOAT_num3	80	database
NTD2_num2	12.676	database
UPPRT_num2	1.701	database
ALKP_num2	1193.86	database
TPI_num2	11085.1	database
GPDDA1pp_num2	2.0446	database
GPDDA1pp_num3	2.0446	database
ALCD19_num2	451.524	database
ALCD19_num3	451.524	database
ALCD19_num4	451.524	database
LEUTAi_num2	18.805	database
NTD11pp_num2	12.676	database
ACOAD1_num2	9.71053	database
ACOAD1_num3	9.71053	database
ACACT2r_num2	80	database
ACACT2r_num3	80	database
INS2D_num2	58	database
INS2D_num3	58	database
VALTA_num2	18.805	database
NTD9_num2	12.676	database
ADD_num2	42.4249	database
PRO1xm_num2	733.994	database
PRO1xm_num3	733.994	database
PRO1xm_num4	733.994	database
P5CR_num2	995.592	database
P5CR_num3	995.592	database
NNAM_num2	15.6409	database
FACOAL160p_num2	3.36731	database
GCALDDm_num2	1.374	database
GCALDDm_num3	1.374	database
GCALDDm_num4	1.374	database
GCALDDm_num5	1.374	database
GPDDA2_num2	2.0446	database
GPDDA2_num3	2.0446	database
R01520_num2	521000	database
GND_num2	25.7679	database
GND_num3	25.7679	database
PUNP1_num2	7950	database
3NTD7l_num2	12.676	database
NTD5_num2	12.676	database
ACOATA_num2	0.170857	database
NTD3_num2	12.676	database
LCGH_num2	81	database
CHORM_num2	31.5633	database
CHORM_num3	31.5633	database
ICHORS_num2	10.2421	database
GLYOX_num2	5759.85	AutoPACMEN filled
r0393_num2	1.374	database
r0393_num3	1.374	database
r0393_num4	1.374	database
r0393_num5	999	adjusted
HPDOAi_num2	89.9403	database
HPDOAi_num3	89.9403	database
HPDOAi_num4	89.9403	database
MAN6PI_num2	15566.5	database
MAN6PI_num3	15566.5	database
NTPTP1_num2	4000	database
PUNP5_num2	7950	database
3NTD2pp_num2	12.676	database
DGNSKm_num2	1.72	database
NTD8_num2	12.676	database
PUNP4_num2	7950	database
RNDR1_num2	2.83117	database
RNDR4_num2	2.83117	database
RNDR2_num2	2.83117	database
PAPSR_num2	0.24975	database
RNDR3_num2	2.83117	database
NTD6_num2	12.676	database
DADNKn_num2	1.72	database
DUTPDP_num2	16.8708	database
TMDS_num2	4.90649	database
XPPT_num2	4.29769	database
PUNP3_num2	7950	database
3NTD9pp_num2	12.676	database
ILETA_num2	18.805	database
G1SAT_num2	0.51	database
PNP_num2	7950	database
NP1_num2	7950	database
PUNP7_num2	7950	database
NMNR_num2	12.676	database
3NTD4pp_num2	12.676	database
DPR_num2	16.8429	database
DURIPP_num2	7950	database
LGTHL_num2	144.989	database
LGTHL_num3	144.989	database
LGTHL_num4	144.989	database
LGTHL_num5	144.989	database
LGTHL_num6	144.989	database
ABUTD_num2	1.374	database
ABUTD_num3	1.374	database
ABUTD_num4	1.374	database
ABUTD_num5	1.374	database
PUNP2_num2	7950	database
NTD10_num2	12.676	database
SDPDS_num2	175.038	database
SDPDS_num3	175.038	database
PUNP6_num2	7950	database
TYRTRSm_num2	5.905	database
PNTK_num2	2.12	database
ECOAH1_num2	1111.9	database
ECOAH1_num3	1111.9	database
ECOAH1_num4	1111.9	database
ICHORT_num2	32.2572	database
R03050_num2	121	database
DHQTi_num2	10.46	database
UPP3S_1_num2	4.6	database
UPP3S_1_num3	4.6	database
UPP3MT_num2	4.6	database
TMPPP_num2	999	database
TMPPP_num3	999	database
PFK_2_num2	84.62	database
NT5C_num2	12.676	database
THRTRS_num2	30.4832	database
ACACT4r_num2	80	database
ACACT4r_num3	80	database
ACACT6p_num2	80	database
ACACT6p_num3	80	database
ACACT7p_num2	80	database
ACACT7p_num3	80	database
IMACTD_num2	1.374	database
IMACTD_num3	1.374	database
IMACTD_num4	1.374	database
IMACTD_num5	1.374	database
AMAA_num2	172.567	database
AMAA_num3	172.567	database
AMAA_num4	172.567	database
AMAA_num5	172.567	database
AMAA_num6	172.567	database
AMAA_num7	172.567	database
AMAA_num8	172.567	database
AMAA_num9	172.567	database
AMAA_num10	172.567	database
AMAA_num11	172.567	database
AMAA_num12	172.567	database
AMAA_num13	172.567	database
AMAA_num14	172.567	database
ECOAH5_1_num2	1111.9	database
ECOAH5_1_num3	1111.9	database
ECOAH5_1_num4	1111.9	database
ECOAH9m_num2	1111.9	database
ECOAH9m_num3	1111.9	database
ECOAH12m_num2	1111.9	database
ECOAH12m_num3	1111.9	database
ECOAH12m_num4	1111.9	database
KAS14_1_num2	0.170857	database
EAR40x_num2	15.5385	database
PHCDm_num2	5.99818	database
PMPK_num2	0.0755667	database
3OAR40_1_num2	117.262	database
3OAR40_1_num3	117.262	database
3OAR100_1_num2	117.262	database
3OAR100_1_num3	117.262	database
3OAR80_num2	117.262	database
3OAR80_num3	117.262	database
3OAR160_num2	117.262	database
3OAR160_num3	117.262	database
3OAR140_num2	117.262	database
3OAR140_num3	117.262	database
AKP1_1_num2	1193.86	database
r0708_num2	0.0011	database
EAR120x_num2	15.5385	database
MCMAT6_num2	0.170857	database
ECOAH7p_num2	1111.9	database
ECOAH7p_num3	1111.9	database
ECOAH7p_num4	1111.9	database
ECOAH6_num2	1111.9	database
ECOAH6_num3	1111.9	database
ECOAH6_num4	1111.9	database
ACACT5r_1_num2	80	database
ACACT5r_1_num3	80	database
ECOAH4_num2	1111.9	database
ECOAH4_num3	1111.9	database
ECOAH4_num4	1111.9	database
ECOAH3_1_num2	1111.9	database
ECOAH3_1_num3	1111.9	database
ECOAH3_1_num4	1111.9	database
ACACT3r_num2	80	database
ACACT3r_num3	80	database
ECOAH2_num2	1111.9	database
ECOAH2_num3	1111.9	database
ECOAH2_num4	1111.9	database
BFBP_num2	32.6846	database
CYSS_trdrd_num2	129.706	database
3OAS60_num2	0.170857	database
3OAR60_1_num2	117.262	database
3OAR60_1_num3	117.262	database
EAR60x_num2	15.5385	database
3OAS80_num2	0.170857	database
EAR80x_num2	15.5385	database
3OAS100_num2	0.170857	database
EAR100x_num2	15.5385	database
3OAS120_num2	0.170857	database
3OAR120_num2	117.262	database
3OAR120_num3	117.262	database
R04966_num2	15.5385	database
R04968_num2	0.170857	database
R04969_num2	15.5385	database
r0775_num2	0.0011	database
r0777_num2	0.0011	database
4HGLSD_num2	5.99818	database
R05052_num2	23.25	database
R05133_num2	25.3606	database
R05134_num2	25.3606	database
FMNRx2_num2	89.9403	database
FMNRx2_num3	89.9403	database
FMNRx2_num4	89.9403	database
FMNRx2_num5	89.9403	database
FLVR_1_num2	89.9403	database
FLVR_1_num3	89.9403	database
FLVR_1_num4	89.9403	database
FLVR_1_num5	89.9403	database
FLVR_1_num6	89.9403	database
BLACT_num2	1676.56	database
BLACT_num3	1676.56	database
CPPPGO2_num2	225.02	database
APSR_num2	0.24975	database
R07262_num2	47.6768	database
DHPTDNR_num2	89.9403	database
DHPTDNR_num3	89.9403	database
DHPTDNR_num4	89.9403	database
R07460_num2	0.87	database
R07460_num3	0.87	database
PUNP8_num2	7950	database
r0390_num2	8055.95	database
ZNabc_num2	300	database
CHLabc_num2	5759.85	AutoPACMEN filled
CHOLSabc_num2	5759.85	AutoPACMEN filled
URAt2_num2	5759.85	AutoPACMEN filled
URAt2_num3	5759.85	AutoPACMEN filled
URAt2_num4	5759.85	AutoPACMEN filled
CYTDt2_num2	5759.85	AutoPACMEN filled
CYTDt2_num3	5759.85	AutoPACMEN filled
URIt2_num2	5759.85	AutoPACMEN filled
URIt2_num3	5759.85	AutoPACMEN filled
THMDt2_num2	5759.85	AutoPACMEN filled
THMDt2_num3	5759.85	AutoPACMEN filled
GUAt2r_num2	5759.85	AutoPACMEN filled
GSNt2_num2	5759.85	AutoPACMEN filled
DCYTt2_num2	5759.85	AutoPACMEN filled
DCYTt2_num3	5759.85	AutoPACMEN filled
Ktex_num2	5759.85	AutoPACMEN filled
MALt5_num2	5759.85	AutoPACMEN filled
CITt2r_num2	5759.85	AutoPACMEN filled
PROt4_num2	5759.85	AutoPACMEN filled
rxn05223_num2	5759.85	AutoPACMEN filled
LEUt2r_num2	5759.85	AutoPACMEN filled
ILEt2r_num2	5759.85	AutoPACMEN filled
rxn05247_num2	3.36731	database
rxn05247_num3	3.36731	database
rxn05248_num2	3.36731	database
rxn05248_num3	3.36731	database
rxn05249_num2	3.36731	database
rxn05249_num3	3.36731	database
rxn05250_num2	3.36731	database
rxn05250_num3	3.36731	database
rxn05251_num2	3.36731	database
rxn05251_num3	3.36731	database
rxn05252_num2	3.36731	database
rxn05252_num3	3.36731	database
rxn05294_num2	19.8991	database
GLUt2r_num2	5759.85	AutoPACMEN filled
GLUt4_num2	5759.85	AutoPACMEN filled
ARGt2r_num2	5759.85	AutoPACMEN filled
ARGt2r_num3	5759.85	AutoPACMEN filled
INSt2_num2	5759.85	AutoPACMEN filled
DADNt2_num2	5759.85	AutoPACMEN filled
ADNt2_num2	5759.85	AutoPACMEN filled
rxn05359_num2	0.170857	database
rxn05360_num2	117.262	database
rxn05360_num3	117.262	database
rxn05363_num2	0.170857	database
rxn05364_num2	117.262	database
rxn05364_num3	117.262	database
rxn05367_num2	0.170857	database
rxn05368_num2	117.262	database
rxn05368_num3	117.262	database
rxn05371_num2	0.170857	database
rxn05372_num2	117.262	database
rxn05372_num3	117.262	database
rxn05375_num2	0.170857	database
rxn05376_num2	117.262	database
rxn05376_num3	117.262	database
rxn05379_num2	0.170857	database
rxn05380_num2	117.262	database
rxn05380_num3	117.262	database
rxn05384_num2	0.170857	database
rxn05385_num2	117.262	database
rxn05385_num3	117.262	database
rxn05388_num2	0.170857	database
rxn05389_num2	117.262	database
rxn05389_num3	117.262	database
rxn05392_num2	0.170857	database
rxn05393_num2	117.262	database
rxn05393_num3	117.262	database
rxn05396_num2	0.170857	database
rxn05397_num2	117.262	database
rxn05397_num3	117.262	database
rxn05400_num2	0.170857	database
rxn05401_num2	117.262	database
rxn05401_num3	117.262	database
rxn05404_num2	0.170857	database
rxn05405_num2	117.262	database
rxn05405_num3	117.262	database
rxn05409_num2	0.170857	database
rxn05410_num2	117.262	database
rxn05410_num3	117.262	database
rxn05413_num2	0.170857	database
rxn05414_num2	117.262	database
rxn05414_num3	117.262	database
rxn05417_num2	0.170857	database
rxn05418_num2	117.262	database
rxn05418_num3	117.262	database
rxn05421_num2	0.170857	database
rxn05422_num2	117.262	database
rxn05422_num3	117.262	database
rxn05425_num2	0.170857	database
rxn05426_num2	117.262	database
rxn05426_num3	117.262	database
rxn05429_num2	0.170857	database
rxn05430_num2	117.262	database
rxn05430_num3	117.262	database
rxn05433_num2	15.5385	database
rxn05434_num2	15.5385	database
rxn05435_num2	15.5385	database
rxn05436_num2	15.5385	database
rxn05437_num2	15.5385	database
rxn05438_num2	15.5385	database
rxn05439_num2	15.5385	database
rxn05440_num2	15.5385	database
rxn05441_num2	15.5385	database
rxn05442_num2	15.5385	database
rxn05443_num2	15.5385	database
rxn05444_num2	15.5385	database
rxn05445_num2	15.5385	database
rxn05446_num2	15.5385	database
rxn05447_num2	15.5385	database
rxn05448_num2	15.5385	database
rxn05449_num2	15.5385	database
rxn05450_num2	15.5385	database
rxn05460_num2	0.170857	database
rxn05461_num2	117.262	database
rxn05461_num3	117.262	database
rxn05464_num2	15.5385	database
GLYCLTt2r_num2	5759.85	AutoPACMEN filled
AKGt2r_num2	5759.85	AutoPACMEN filled
AKGt2r_num3	5759.85	AutoPACMEN filled
DALAt2r_num2	5759.85	AutoPACMEN filled
DALAt2r_num3	5759.85	AutoPACMEN filled
aso4t_num2	5759.85	AutoPACMEN filled
aso4t_num3	5759.85	AutoPACMEN filled
ASO3t_num2	5759.85	AutoPACMEN filled
ASO3t_num3	5759.85	AutoPACMEN filled
CD2abc_num2	300	database
CRO4t3pp_num2	5759.85	AutoPACMEN filled
CSNt2_num2	5759.85	AutoPACMEN filled
FORt2_num2	5759.85	AutoPACMEN filled
GLCNt2r_num2	5759.85	AutoPACMEN filled
GLCt2_num2	5759.85	AutoPACMEN filled
GLYt2r_num2	5759.85	AutoPACMEN filled
INSTt2_num2	5759.85	AutoPACMEN filled
INSTt2_num3	5759.85	AutoPACMEN filled
Kt2r_num2	5759.85	AutoPACMEN filled
L_LACt2r_num2	5759.85	AutoPACMEN filled
MAL_Dt2_num2	5759.85	AutoPACMEN filled
MALt2r_num2	5759.85	AutoPACMEN filled
MGt5_num2	5759.85	AutoPACMEN filled
MGt5_num3	5759.85	AutoPACMEN filled
[truncated: 333 more rows]

## Sheet: Table S8
Table S8. Reactions for kcat calibration.
No	ID	Reaction	kcat (old)	kcat (modified)	μmax
			(1/s)	(1/s)	(1/h)
1	ATNS_nh4	nh4_c + chor_c --> h2o_c + pyr_c + h_c + anth_c	0.0045	383	0.114124
2	ADK1m	atp_c + amp_c --> 2.0 adp_c	0.0845556	999	0.180081
3	GLUTRS_Gln	atp_c + glu__L_c + trnagln_c --> ppi_c + amp_c + glutrnaln_c	0.05	3.61	0.201637
4	GLUTRS	atp_c + glu__L_c + trnaglu_c --> ppi_c + amp_c + glutrna_c	0.05	3.61	0.229055
5	ENOm	2pg_c <=> h2o_c + pep_c	107.5	230	0.240717
6	ATPS4r	adp_c + pi_c + 4.0 h_e --> h2o_c + atp_c + 3.0 h_c	107.388	390	0.258487
7	PC	atp_c + pyr_c + hco3_c --> adp_c + pi_c + oaa_c + h_c	5.78695	60	0.28111
8	CHRS	3psme_c --> pi_c + h_c + chor_c	0.43915	0.87	0.292131
9	rxn05375_num1	h_c + malACP_c + 10mdACP_c --> co2_c + ACP_c + 123oxtACP_c	0.170857	551	0.30321
10	rxn05371_num1	h_c + malACP_c + 8mdACP_c --> co2_c + ACP_c + cpd11508_c	0.170857	551	0.315162
11	rxn05367_num1	h_c + malACP_c + 6moACP_c --> co2_c + ACP_c + 8m3odACP_c	0.170857	551	0.328096
12	rxn05363_num1	h_c + malACP_c + 4methexACP_c --> co2_c + ACP_c + 6m3oACP_c	0.170857	551	0.342137
13	rxn05359_num1	h_c + malACP_c + 2mbutACP_c --> co2_c + ACP_c + 4m3ohexACP_c	0.170857	551	0.357433
14	r0393_num5	h2o_c + nad_c + glyald_c <=> nadh_c + 2.0 h_c + glyc__R_c	1.374	999	0.372018
15	IPPS	h2o_c + accoa_c + 3mob_c --> coa_c + h_c + 3c3hmp_c	2.52186	450	0.38233
16	ADSS	gtp_c + asp__L_c + imp_c --> pi_c + gdp_c + 2.0 h_c + dcamp_c	0.47	999	0.39322
17	ICDHyr	icit_c + nadp_c --> akg_c + nadph_c + co2_c	21.02	999	0.394682
18	GAPDHf	nad_c + pi_c + g3p_c <=> nadh_c + 13dpg_c	106.673	999	0.410466
19	FBAf	fdp_B_c <=> dhap_c + g3p_c	5.41402	64.5	0.455443
20	ACOAD20	o2_c + 2.0 2mbcoa_c <=> 2.0 h2o_c + 2.0 2mb2coa_c	9.71	40.7	0.455443
21	rxn05384_num1	h_c + malACP_c + isovACP_c --> co2_c + ACP_c + 5m3hhACP_c	0.170857	551	0.469579
22	rxn05392_num1	h_c + malACP_c + 7moACP_c --> co2_c + ACP_c + 9m3odACP_c	0.170857	551	0.484621
23	CYOO3	0.5 o2_c + 6.0 h_c + 2.0 focytc_c --> h2o_c + 4.0 h_e + 2.0 ficytC_c	24.7011	2000	0.51049
24	rxn05388_num1	h_c + malACP_c + 3mehacp_c --> co2_c + ACP_c + 7me3oxoacp_c	0.170857	551	0.528242
25	rxn05396_num1	h_c + malACP_c + 9mdACP_c --> co2_c + ACP_c + 11m3odACP_c	0.170857	551	0.547273
26	rxn05400_num1	gtp_c + asp__L_c + imp_c --> pi_c + gdp_c + 2.0 h_c + dcamp_c	0.170857	551	0.567727
27	rxn05295	h_c + malACP_c + 9mdACP_c --> co2_c + ACP_c + 11m3odACP_c	1.61964	551	0.589705
28	ASPTRS	asp__L_c + atp_c + trnaasp_c <=> amp_c + asptrna_c + ppi_c	0.63546	999	0.611951

## Sheet: Table S9
Table S9. Enzyme cost of energy metabolism.
Glucsoe (mmol/gDW/h)	Biomass yield (gDW/g glucose)	enzyme efficiency (gDW/g enzyme)	ATP produced per flux of glucose (mmol/gDW/h)	Enzyme required per flux of glucose (g enzyme / gDW)	Enzyme cost (g enzyme for 1 mol ATP / h)	Oxidative phosphorylation ratio
1	0.456771	0.498336	11.695	0.008749	0.074809	2.55649
1.5	0.455708	0.745813	11.6724	0.008748	0.074946	2.56451
2	0.455176	0.993325	11.6611	0.008748	0.075015	2.56851
2.5	0.454724	1.24016	11.6459	0.008748	0.075118	2.57192
3	0.448602	1.46815	11.2938	0.009048	0.080112	2.61807
3.5	0.443587	1.6937	11.1763	0.009007	0.080589	2.65588
4	0.439819	1.91921	11.0899	0.008973	0.080913	2.68429
4.5	0.436889	2.14473	11.0226	0.008947	0.081167	2.70638
5	0.434544	2.37024	10.9688	0.008926	0.081374	2.72405
5.5	0.432626	2.59575	10.9248	0.008909	0.081544	2.73852
6	0.431027	2.82127	10.8882	0.008894	0.081687	2.75057
6.5	0.429674	3.04678	10.8571	0.008882	0.081808	2.76077
7	0.427853	3.26724	10.8154	0.008907	0.082355	2.7745
7.5	0.425626	3.48239	10.819	0.00881	0.081433	2.79129
8	0.421822	3.68135	11.4999	0.00749	0.065127	2.81996
8.5	0.404426	3.75013	11.3225	0.006929	0.061193	2.66088
9	0.38274	3.75781	10.8226	0.006547	0.060496	2.40585
9.5	0.363337	3.7655	10.3754	0.006206	0.059816	2.17767
10	0.345875	3.77318	9.97283	0.005899	0.059152	1.9723

## Sheet: Table S10
Table S10. Growth rates on different carbon sources predicted using iBsu1147R and ecBSU1.
Substrate (mmol/gDW/h)	experimental data(h-1)	growth rates in iBsu1147(h-1)	growth rates in ecBSU1(h-1)
glc=7.63	0.59	0.613121	0.562978
fru=5.72	0.53	0.449656	0.428027
6pgc=5.13	0.42	0.402579	0.376559
succ=3.35, glu__L=2.21	0.22	0.233509	0.226086
glyc=6.22	0.4	0.274247	0.270877
pyr=8.26	0.17	0.227257	0.215941
mal=26.51	0.57	1.02004	0.618136
glc=5.95, mal=14.6	0.75	1.05297	0.642754

[truncated: 1 more sheets: Table S11]
